# Supplementary material for: An Insight Into the Molecular Mechanism of Berberine Towards Multiple Cancer Types Through Systems Pharmacology
Source: Front Pharmacol. 2019 Aug 6;10:857. doi: 10.3389/fphar.2019.00857 (PMC6691338; doi:10.3389/fphar.2019.00857)
Supplement: Supplementary file 1 [file DataSheet_1.zip]

Archive with 7 entries (7 files):
- Supplementary Tables/Table S1. Summary of the 8 mechanisms of berberine against cancer based on reported literatures.xlsx
- Supplementary Tables/Table S2. Targets of berberine retrieving from a large-scale pharmacological literatures.xlsx
- Supplementary Tables/Table S3. Targets of berberine used for network construction.xlsx
- Supplementary Tables/Table S4. List of 804 curated cancer significantly mutated genes (SMGs) across 24 cancer typessubtypes.xlsx
- Supplementary Tables/Table S5. Functional classification of 51 significantly mutated genes (SMGs) based on DAVID analysis.xlsx
- Supplementary Tables/Table S6. KEGG pathway enrichment results based on the 51 significantly mutated genes (SMGs).xlsx
- Supplementary Tables/Table S7. Prediction result of cancer indications of berberine based on Fischer's exact test.xlsx
