# Supplementary material for: An Insight Into the Molecular Mechanism of Berberine Towards Multiple Cancer Types Through Systems Pharmacology
Source: Front Pharmacol. 2019 Aug 6;10:857. doi: 10.3389/fphar.2019.00857 (PMC6691338; doi:10.3389/fphar.2019.00857)
Supplement: Supplementary file 1 [file DataSheet_1.zip › Supplementary Tables/Table S1. Summary of the 8 mechanisms of berberine against cancer based on reported literatures.xlsx]

## Sheet: Sheet1
Mechanism	Anticancer effects	Protein/Pathway
The natural alkaloid berberine targets multiple pathways to induce cell death in cultured human colon cancer cells.	Cell death	P21(↑)
Berberine sensitizes rapamycin-mediated human hepatoma cell death in vitro.	Cell death	MTOR(↓)
Berberine induces apoptosis in p53-null leukemia cells by down-regulating XIAP at the post-transcriptional level.	Cell death	XIAP(↓)
Berberine induces apoptosis in human multiple myeloma cell line U266 through hypomethylation of p53 promoter.	Cell death	P53
Berberine induces apoptosis via ROS generation in PANC-1 and MIA-PaCa2 pancreatic cell lines.	Cell death	ROS(↑)
Berberine induces mitochondrial apoptosis of EBV-transformed B cells through p53-mediated regulation of XAF1 and GADD45α.	Cell death	P53
Berberine sensitizes TRAIL-induced apoptosis through proteasome-mediated downregulation of c-FLIP and Mcl-1 proteins.	Cell death	C-FLIP(↓); Mcl-1(↓)
Berberine activates caspase-9/cytochrome c-mediated apoptosis to suppress triple-negative breast cancer cells in vitro and in vivo.	Cell death	Caspase-9/Cytochrome c(↑)
Berberine Induced Apoptosis of Human Osteosarcoma Cells by Inhibiting Phosphoinositide 3 Kinase/Protein Kinase B (PI3K/Akt) Signal Pathway Activation.	Cell death	PI3K/Akt(↓)
Inhibition of p38 mitogen-activated protein kinase potentiates the apoptotic effect of berberine/tumor necrosis factor-related apoptosis-inducing ligand combination therapy.	Cell death	P38
Berberine Inhibits Intestinal Polyps Growth in Apc (min/+) Mice via Regulation of Macrophage Polarization.	Cell death
Berberine and Evodiamine Act Synergistically Against Human Breast Cancer MCF-7 Cells by Inducing Cell Cycle Arrest and Apoptosis.	Cell death
Berberine Induces Apoptotic Cell Death via Activation of Caspase-3 and -8 in HL-60 Human Leukemia Cells: Nuclear Localization and Structure-Activity Relationships.	Cell death	Caspase-3(↑); Caspase-8(↑)
Modulation of adenylate cyclase signaling in association with MKK3/6 stabilization under combination of SAC and berberine to reduce HepG2 cell survivability.	Cell death
Synergy of 2-deoxy-D-glucose combined with berberine in inducing the lysosome/autophagy and transglutaminase activation-facilitated apoptosis.	Cell death
Berberine induces FasL-related apoptosis through p38 activation in KB human oral cancer cells.	Cell death	P38(↑)
Berberine induces apoptosis via ROS generation in PANC-1 and MIA-PaCa2 pancreatic cell lines.	Cell death	ROS(↑)
Berberine induces senescence of human glioblastoma cells by downregulating the EGFR-MEK-ERK signaling pathway.	Cell death	EGFR-MEK-ERK signaling pathway(↓)
Delayed luminescence to monitor programmed cell death induced by berberine on thyroid cancer cells.	Cell death
FoxO proteins' nuclear retention and BH3-only protein Bim induction evoke mitochondrial dysfunction-mediated apoptosis in berberine-treated HepG2 cells.	Cell death
p38α MAPK-mediated induction and interaction of FOXO3a and p53 contribute to the inhibited-growth and induced-apoptosis of human lung adenocarcinoma cells by berberine.	Cell death	FOXO3a; P53
Generation of reactive oxygen species by a novel berberine-bile acid analog mediates apoptosis in hepatocarcinoma SMMC-7721 cells.	Cell death
Berberine induces apoptosis in human multiple myeloma cell line U266 through hypomethylation of p53 promoter.	Cell death	P53
Berberine inhibits human neuroblastoma cell growth through induction of p53-dependent apoptosis.	Cell death	P53
Berberine Induced Apoptosis of Human Osteosarcoma Cells by Inhibiting Phosphoinositide 3 Kinase/Protein Kinase B (PI3K/Akt) Signal Pathway Activation.	Cell death	PI3K/Akt
Ectopic NGAL expression can alter sensitivity of breast cancer cells to EGFR, Bcl-2, CaM-K inhibitors and the plant natural product berberine.	Cell death	EGFR; Bcl-2; CaM-K
Effect of berberine on p53 expression by TPA in breast cancer cells.	Cell death	P53
Berberine alters epigenetic modifications, disrupts microtubule network, and modulates HPV-18 E6-E7 oncoproteins by targeting p53 in cervical cancer cell HeLa: a mechanistic study including molecular docking.	Cell death
Berberine-induced LDLR up-regulation involves JNK pathway.	Cell death	JNK pathway(↑)
Apoptosis of human leukemia HL-60 cells and murine leukemia WEHI-3 cells induced by berberine through the activation of caspase-3.	Cell death	Caspase-3(↑)
Berberine induces autophagic cell death and mitochondrial apoptosis in liver cancer cells: the cellular mechanism.	Cell death
Berberine-induced apoptotic and autophagic death of HepG2 cells requires AMPK activation.	Cell death	AMPK (↑)
Berberine induces autophagy in glioblastoma by targeting the AMPK/mTOR/ULK1-pathway.	Cell death	AMPK/mTOR/ULK1-pathway
Berberine-induced autophagic cell death by elevating GRP78 levels in cancer cells.	Cell death	GRP78(↑)
Berberine suppresses the TPA-induced MMP-1 and MMP-9 expressions through the inhibition of PKC-α in breast cancer cells.	Cell invasion and Metastasis	MMP-1(↑); MMP-9(↑)
Berberine hydrochloride IL-8 dependently inhibits invasion and IL-8-independently promotes cell apoptosis in MDA-MB-231 cells.	Cell invasion and Metastasis	IL-8
Berberine inhibits human hepatoma cell invasion without cytotoxicity in healthy hepatocytes.	Cell invasion and Metastasis
Berberine suppresses TNF-alpha-induced MMP-9 and cell invasion through inhibition of AP-1 activity in MDA-MB-231 human breast cancer cells.	Cell invasion and Metastasis	AP-1(↓); AP1S1(↓)
Inhibitory effect of berberine on the invasion of human lung cancer cells via decreased productions of urokinase-plasminogen activator and matrix metalloproteinase-2.	Cell invasion and Metastasis	Urokinase-plasminogen activator(↓); Matrix metalloproteinase-2(↓)
Berberine, an isoquinoline alkaloid, inhibits melanoma cancer cell migration by reducing the expressions of cyclooxygenase-2, prostaglandin E₂ and prostaglandin E₂ receptors.	Cell invasion and Metastasis	Cyclooxygenase-2(↓); Prostaglandin E₂receptors(↓)
Berberine inhibits human colon cancer cell migration via AMP-activated protein kinase-mediated downregulation of integrin β1 signaling.	Cell invasion and Metastasis	Integrin β1 signaling(↓)
Berberine Regulated Lipid Metabolism in the Presence of C75, Compound C, and TOFA in Breast Cancer Cell Line MCF-7.	Cell invasion and Metastasis
Hyaluronic acid-grafted PLGA nanoparticles for the sustained delivery of berberine chloride for an efficient suppression of Ehrlich ascites tumors.	Cell invasion and Metastasis
Tumor control by hypoxia-specific chemotargeting of iron-oxide nanoparticle - Berberine complexes in a mouse model.	Cell invasion and Metastasis
Nanoemulsion based delivery system for enhanced oral bioavailability and caco-2 cell monolayers permeability of berberine hydrochloride.	Cell invasion and Metastasis
Role of Berberine on molecular markers involved in migration of esophageal cancer cells.	Cell invasion and Metastasis
Transportation of berberine into HepG2, HeLa and SY5Y cells: a correlation to its anti-cancer effect.	Cell invasion and Metastasis
Epithelial-to-mesenchymal transition markers to predict response of Berberine in suppressing lung cancer invasion and metastasis.	Cell invasion and Metastasis
Inhibitory effect of berberine on the mediastinal lymph node metastasis produced by orthotopic implantation of Lewis lung carcinoma.	Cell invasion and Metastasis
A clinical study on the short-term effect of berberine in comparison to metformin on the metabolic characteristics of women with polycystic ovary syndrome.	Cell invasion and Metastasis
Berberine induced down-regulation of matrix metalloproteinase-1, -2 and -9 in human gastric cancer cells (SNU-5) in vitro.	Cell invasion and Metastasis	Matrix metalloproteinase-1; Matrix metalloproteinase-2; Matrix metalloproteinase-9
Berberine-induced LDLR up-regulation involves JNK pathway.	Cell invasion and Metastasis	JNK pathway(↑)
Selective repression of RET proto-oncogene in medullary thyroid carcinoma by a natural alkaloid berberine.	Cell invasion and Metastasis
Berberine-induced AMPK activation inhibits the metastatic potential of melanoma cells via reduction of ERK activity and COX-2 protein expression.	Cell invasion and Metastasis	AMPK(↑); ERK(↓); COX-2(↓)
Berberine, an isoquinoline alkaloid, inhibits the metastatic potential of breast cancer cells via Akt pathway modulation.	Cell invasion and Metastasis	Akt pathway
Berberine Reduces the Metastasis of Chondrosarcoma by Modulating the α v β 3 Integrin and the PKC δ , c-Src, and AP-1 Signaling Pathways.	Cell invasion and Metastasis	PKC δ ; C-Src; AP-1 Signaling Pathways
Berberine decelerates glucose metabolism via suppression of mTOR‑dependent HIF‑1α protein synthesis in colon cancer cells.	Cell invasion and Metastasis	HIF-1α(↓); HIF1A
Berberine interfered with breast cancer cells metabolism, balancing energy homeostasis.	Cell invasion and Metastasis
Berberine suppressed epithelial mesenchymal transition through cross-talk regulation of PI3K/AKT and RARα/RARβ in melanoma cells.	Cell invasion and Metastasis	PI3K/AKT; RARα/RARβ
Berberine regulates melanin synthesis by activating PI3K/AKT, ERK and GSK3β in B16F10 melanoma cells.	Cell invasion and Metastasis	PI3K/AKT(↑); ERK(↑); GSK3β(↑)
Berberine regulates AMP-activated protein kinase signaling pathways and inhibits colon tumorigenesis in mice.	Cell invasion and Metastasis
Berberine increases the expression of NHE3 and AQP4 in sennosideA-induced diarrhoea model.	Cell invasion and Metastasis	NHE3(↑); AQP4(↑)
Effects of 13-alkyl-substituted berberine alkaloids on the expression of COX-II, TNF-alpha, iNOS, and IL-12 production in LPS-stimulated macrophages.	Cell invasion and Metastasis	COX-II; TNF-alpha; iNOS; IL-12
Berberine metabolites could induce low density lipoprotein receptor up-regulation to exert lipid-lowering effects in human hepatoma cells.	Cell invasion and Metastasis
Berberine inhibits the migration and invasion of T24 bladder cancer cells via reducing the expression of heparanase.	Cell invasion and Metastasis	Heparanase(↓)
Berberine suppresses in vitro migration and invasion of human SCC-4 tongue squamous cancer cells through the inhibitions of FAK, IKK, NF-kappaB, u-PA and MMP-2 and -9.	Cell invasion and Metastasis	FAK(↓); IKK(↓); NF-kappaB(↓); U-PA(↓); MMP-2(↓) ; MMP-9(↓)
Berberine inhibits the invasion and metastasis of nasopharyngeal carcinoma cells through Ezrin phosphorylation.	Cell invasion and Metastasis	Ezrin (↑)
Berberine Inhibits Invasion and Metastasis of Colorectal Cancer Cells via COX-2/PGE2 Mediated JAK2/STAT3 Signaling Pathway.	Cell invasion and Metastasis	JAK2/STAT3 Signaling Pathway
Berberine inhibits cyclin D1 expression via suppressed binding of AP-1 transcription factors to CCND1 AP-1 motif.	Transcription factors	AP-1(↓); AP1S1(↓)
Protective effects of berberine on radiation-induced lung injury via intercellular adhesion molecular-1 and transforming growth factor-beta-1 in patients with lung cancer.	Transcription factors	TGF-beta1(↓); SICAM-1 (↓); TGFB1(↓)
Protective effects of berberine on radiation-induced lung injury via intercellular adhesion molecular-1 and transforming growth factor-beta-1 in patients with lung cancer.	Transcription factors	Beta-1
Berberine binds RXRα to suppress β-catenin signaling in colon cancer cells.	Transcription factors	β-catenin signaling(↓)
Preferential induction of CYP1A1 over CYP1B1 in human breast cancer MCF-7 cells after exposure to berberine.	Transcription factors	CYP1A1; CYP1B1
Berberine acts as a natural inhibitor of Wnt/β-catenin signaling--identification of more active 13-arylalkyl derivatives.	Transcription factors	Wnt/β-catenin signaling(↓)
Berberine, a natural isoquinoline alkaloid, induces NAG-1 and ATF3 expression in human colorectal cancer cells.	Transcription factors	NAG-1(↑); ATF3(↑)
Berberine inhibits HIF-1alpha expression via enhanced proteolysis.	Transcription factors	HIF-1alpha(↓)
Berberine represses DAXX gene transcription and induces cancer cell apoptosis.	Transcription factors	DAXX(↓)
Vectorial transport of the plant alkaloid berberine by double-transfected cells expressing the human organic cation transporter 1 (OCT1, SLC22A1) and the efflux pump MDR1 P-glycoprotein (ABCB1).	Transcription factors	OCT1; SLC22A1
Berberine diminishes the side population and ABCG2 transporter expression in MCF-7 breast cancer cells.	Transcription factors	ABCG2(↓)
Berberine inhibits colitis-associated tumorigenesis via suppressing inflammatory responses and the consequent EGFR signaling-involved tumor cell growth.	Inflammatory factors	EGFR signaling
Berberine Attenuates NLRP3 Inflammasome Activation in Macrophages to Reduce the Secretion of Interleukin-1β.	Inflammatory factors	Interleukin-1β(↓); NLRP3(↓)
Berberine mitigates cyclophosphamide-induced hepatotoxicity by modulating antioxidant status and inflammatory cytokines.	Inflammatory factors	TNF-α(↓); COX-2(↓); iNOS(↓); Interleukin-1(↓)
Effect of berberine on activity and mRNA expression of N-acetyltransferase in human lung cancer cell line A549.	Inflammatory factors	N-acetyltransferase(↑)
Effects of berberine on arylamine N-acetyltransferase activity in human colon tumor cells.	Inflammatory factors	N-acetyltransferase(↑)
Effects of berberine on arylamine N-acetyltransferase activity and 2-aminofluorene-DNA adduct formation in human leukemia cells.	Inflammatory factors	N-acetyltransferase(↑)
Berberine decreased N-acetylation of 2-aminofluorene through inhibition of N-acetyltransferase gene expression in human leukemia HL-60 cells.	Inflammatory factors	N-acetyltransferase(↑)
Berberine inhibits arylamine N-acetyltransferase activity and gene expression in mouse leukemia L 1210 cells.	Inflammatory factors	N-acetyltransferase(↑)
Inhibition by berberine of cyclooxygenase-2 transcriptional activity in human colon cancer cells.	Inflammatory factors	Cyclooxygenase-2(↓)
Berberine affects osteosarcoma via downregulating the caspase-1/IL-1β signaling axis.	Inflammatory factors	Caspase-1/IL-1β signaling axis(↓)
Protection of Gastrointestinal Mucosa from Acute Heavy Alcohol Consumption: The Effect of Berberine and Its Correlation with TLR2, 4/IL1β-TNFα Signaling.	Inflammatory factors	TLR2 Signaling;4/IL1β-TNFα Signaling
Berberine modulates expression of mdr1 gene product and the responses of digestive track cancer cells to Paclitaxel.	Inflammatory factors	Mdr1
Berberine counteracts enhanced IL-8 expression of AGS cells induced by evodiamine.	Inflammatory factors	IL-8
Ectopic NGAL expression can alter sensitivity of breast cancer cells to EGFR, Bcl-2, CaM-K inhibitors and the plant natural product berberine.	Inflammatory factors	EGFR; Bcl-2; CaM-K
Berberine-induced LDLR up-regulation involves JNK pathway.	Inflammatory factors	JNK pathway(↑)
Berberine inhibits angiogenic potential of Hep G2 cell line through VEGF down-regulation in vitro.	Angiogenic	VEGF(↓)
Antiangiogenic activity of berberine is mediated through the downregulation of hypoxia-inducible factor-1, VEGF, and proinflammatory mediators.	Angiogenic	Hypoxia-inducible factor-1(↓); VEGF(↓)
Correction to "Berberine Reverses Epithelial-to-Mesenchymal Transition and Inhibits Metastasis and Tumor-Induced Angiogenesis in Human Cervical Cancer Cells".	Angiogenic
Berberine reverses epithelial-to-mesenchymal transition and inhibits metastasis and tumor-induced angiogenesis in human cervical cancer cells.	Angiogenic	E-cadherin(↑); TIMP-2(↑); ZO-1(↑); FAK(↓); Paxillin(↓); Src(↓)
Angiogenic pathway inhibition of Corydalis yanhusuo and berberine in human umbilical vein endothelial cells.	Angiogenic	MMP2(↓)
Berberine inhibits the expression of hypoxia induction factor-1alpha and increases the radiosensitivity of prostate cancer.	Chemo-sensitivity and Radio-sensitivity	Factor-1alpha(↓)
Berberine inhibits acute radiation intestinal syndrome in human with abdomen radiotherapy.	Chemo-sensitivity and Radio-sensitivity
Berberine inhibited radioresistant effects and enhanced anti-tumor effects in the irradiated-human prostate cancer cells.	Chemo-sensitivity and Radio-sensitivity
Berberine sensitizes human glioma cells, but not normal glial cells, to ionizing radiation in vitro.	Chemo-sensitivity and Radio-sensitivity
Effects of berberine against radiation-induced intestinal injury in mice.	Chemo-sensitivity and Radio-sensitivity
Radiosensitization effects of berberine on human breast cancer cells.	Chemo-sensitivity and Radio-sensitivity	RAD51(↓)
Berberine enhances radiosensitivity of esophageal squamous cancer by targeting HIF-1α in vitro and in vivo.	Chemo-sensitivity and Radio-sensitivity	HIF-1α
Berberine radiosensitizes human nasopharyngeal carcinoma by suppressing hypoxia-inducible factor-1α expression.	Chemo-sensitivity and Radio-sensitivity	Factor-1α
Quantitative evaluation of berberine subcellular distribution and cellular accumulation in non-small cell lung cancer cells by UPLC-MS/MS.	Chemo-sensitivity and Radio-sensitivity
Berberine-loaded Janus nanocarriers for magnetic field-enhanced therapy against hepatocellular carcinoma.	Chemo-sensitivity and Radio-sensitivity
Chemopreventive effects of berberine on intestinal tumor development in Apcmin/+ mice.	Chemo-sensitivity and Radio-sensitivity
Berberine Reverses Hypoxia-induced Chemoresistance in Breast Cancer through the Inhibition of AMPK- HIF-1α.	Chemo-sensitivity and Radio-sensitivity	AMPK-HIF-1α(↓); AMPK (p-AMPK)(↑); HIF-1α(↑); P-gp(↑)
Berberine enhances chemosensitivity to irinotecan in colon cancer via inhibition of NF‑κB.	Chemo-sensitivity and Radio-sensitivity	NF-κB(↓); RELA
Berberine Enhances Chemosensitivity and Induces Apoptosis Through Dose-orchestrated AMPK Signaling in Breast Cancer.	Chemo-sensitivity and Radio-sensitivity	AMPK Signaling
Berberine-induced growth inhibition of epithelial ovarian carcinoma cell lines.	Cell Growth	P27(↑)
Berberine Targets AP-2/hTERT, NF-κB/COX-2, HIF-1α/VEGF and Cytochrome-c/Caspase Signaling to Suppress Human Cancer Cell Growth.	Cell Growth	AP-2/hTERT; NF-κB/COX-2; HIF-1α/VEGF Signaling(↓); Cytochrome-c/Caspase Signaling
Berberine alters epigenetic modifications, disrupts microtubule network, and modulates HPV-18 E6-E7 oncoproteins by targeting p53 in cervical cancer cell HeLa: a mechanistic study including molecular docking.	Cell Growth
Melatonin inhibits AP-2β/hTERT, NF-κB/COX-2 and Akt/ERK and activates caspase/Cyto C signaling to enhance the antitumor activity of berberine in lung cancer cells.	Cell Growth	AP-2β/hTERT(↓); NF-κB/COX-2(↓); Akt/ERK(↓); Caspase/Cyto C signaling(↑)
Berberine Sensitizes Human Ovarian Cancer Cells to Cisplatin Through miR-93/PTEN/Akt Signaling Pathway.	Cell Growth	MiR-93/PTEN/Akt Signaling Pathway
Effect of berberine on p53 expression by TPA in breast cancer cells.	Cell Growth	P53
Berberine suppresses tumorigenicity and growth of nasopharyngeal carcinoma cells by inhibiting STAT3 activation induced by tumor associated fibroblasts.	Cell Growth	STAT3(↓)
Berberine targets epidermal growth factor receptor signaling to suppress prostate cancer proliferation in vitro.	Cell Growth	Epidermal growth factor receptor signaling;EGFR(↓)
Berberine inhibits the proliferation of colon cancer cells by inactivating Wnt/β-catenin signaling.	Cell Growth	Wnt/β-catenin signaling.(↑)
Berberine inhibits proliferation and down-regulates epidermal growth factor receptor through activation of Cbl in colon tumor cells.	Cell Growth	Cbl(↑); Epidermal growth factor receptor(↓)
Selective repression of RET proto-oncogene in medullary thyroid carcinoma by a natural alkaloid berberine.	Cell Growth
Berberine suppresses the TPA-induced MMP-1 and MMP-9 expressions through the inhibition of PKC-α in breast cancer cells.	Cell Growth	MMP-1(↓); MMP-9(↓)
Berberine induced down-regulation of matrix metalloproteinase-1, -2 and -9 in human gastric cancer cells (SNU-5) in vitro.	Cell Growth	Matrix metalloproteinase-1(↓); Matrix metalloproteinase-2(↓); Matrix metalloproteinase-9(↓)
Berberine-induced LDLR up-regulation involves JNK pathway.	Cell Growth	JNK pathway(↓)
Berberine induces G1 arrest and apoptosis in human glioblastoma T98G cells through mitochondrial/caspases pathway.	Cell Cycle Arrest	Mitochondrial/caspases pathway
Induction of G₂/M Arrest by Berberine via Activation of PI3K/Akt and p38 in Human Chondrosarcoma Cell Line.	Cell Cycle Arrest	PI3K/Akt(↑); P38(↑)
Regulation of Akt/FoxO3a/Skp2 Axis Is Critically Involved in Berberine-Induced Cell Cycle Arrest in Hepatocellular Carcinoma Cells.	Cell Cycle Arrest	Akt/FoxO3a/Skp2 Axis
Berberine Induces Cell Cycle Arrest in Cholangiocarcinoma Cell Lines via Inhibition of NF-κB and STAT3 Pathways.	Cell Cycle Arrest	NF-κB Pathways(↓); STAT3 Pathways(↓)
Berberine induces p53-dependent cell cycle arrest and apoptosis of human osteosarcoma cells by inflicting DNA damage.	Cell Cycle Arrest	P53
Berberine induces G1 arrest and apoptosis in human glioblastoma T98G cells through mitochondrial/caspases pathway.	Cell Cycle Arrest	Mitochondrial/Caspases pathway.
Regulation of Akt/FoxO3a/Skp2 Axis Is Critically Involved in Berberine-Induced Cell Cycle Arrest in Hepatocellular Carcinoma Cells.	Cell Cycle Arrest	Akt/FoxO3a/Skp2 Axis
Berberine Induces Cell Cycle Arrest in Cholangiocarcinoma Cell Lines via Inhibition of NF-κB and STAT3 Pathways.	Cell Cycle Arrest	NF-κB( RELA); STAT3 Pathways(↓)
Berberine induces p53-dependent cell cycle arrest and apoptosis of human osteosarcoma cells by inflicting DNA damage.	Cell Cycle Arrest	P53(↑)
Berberine Sensitizes Human Ovarian Cancer Cells to Cisplatin Through miR-93/PTEN/Akt Signaling Pathway.	Cell Cycle Arrest	MiR-93/PTEN/Akt Signaling Pathway
Berberine Suppresses Cyclin D1 Expression through Proteasomal Degradation in Human Hepatoma Cells.	Cell Cycle Arrest	Cyclin D1(↓)
Down-regulation of cyclin B1 and up-regulation of Wee1 by berberine promotes entry of leukemia cells into the G2/M-phase of the cell cycle.	Cell Cycle Arrest	Cyclin B1(↓); Wee1(↑)
