# Supplementary material for: An Insight Into the Molecular Mechanism of Berberine Towards Multiple Cancer Types Through Systems Pharmacology
Source: Front Pharmacol. 2019 Aug 6;10:857. doi: 10.3389/fphar.2019.00857 (PMC6691338; doi:10.3389/fphar.2019.00857)
Supplement: Supplementary file 1 [file DataSheet_1.zip › Supplementary Tables/Table S2. Targets of berberine retrieving from a large-scale pharmacological literatures.xlsx]

## Sheet: Pubmed search results
Title	URL	Description	Details	ShortDetails	Resource	Type	Identifiers	Db	EntrezUID	Properties
Molecular modeling, dynamics simulations, and binding efficiency of berberine derivatives: A new group of RAF inhibitors for cancer treatment.	/pubmed/29565994	Jabbarzadeh Kaboli P, Ismail P, Ling KH.	PLoS One. 2018 Mar 22;13(3):e0193941. doi: 10.1371/journal.pone.0193941. eCollection 2018.	PLoS One. 2018	PubMed	citation	PMID:29565994	pubmed	29565994	create date:2018/03/23 | first author:Jabbarzadeh Kaboli P
Berberine decelerates glucose metabolism via suppression of mTOR‑dependent HIF‑1α protein synthesis in colon cancer cells.	/pubmed/29565467	Mao L, Chen Q, Gong K, Xu X, Xie Y, Zhang W, Cao H, Hu T, Hong X, Zhan YY.	Oncol Rep. 2018 May;39(5):2436-2442. doi: 10.3892/or.2018.6318. Epub 2018 Mar 16.	Oncol Rep. 2018	PubMed	citation	PMID:29565467	pubmed	29565467	create date:2018/03/23 | first author:Mao L
Berberine regulates the microRNA-21-ITGΒ4-PDCD4 axis and inhibits colon cancer viability.	/pubmed/29564000	Lü Y, Han B, Yu H, Cui Z, Li Z, Wang J.	Oncol Lett. 2018 Apr;15(4):5971-5976. doi: 10.3892/ol.2018.7997. Epub 2018 Feb 8.	Oncol Lett. 2018	PubMed	citation	PMID:29564000 | PMCID:PMC5858122	pubmed	29564000	create date:2018/03/23 | first author:Lü Y
Integration of microRNA-mRNA profiles and pathway analysis of plant isoquinoline alkaloid berberine in SGC-7901 gastric cancers cells.	/pubmed/29535501	Yang Y, Zhang N, Li K, Chen J, Qiu L, Zhang J.	Drug Des Devel Ther. 2018 Feb 28;12:393-408. doi: 10.2147/DDDT.S155993. eCollection 2018.	Drug Des Devel Ther. 2018	PubMed	citation	PMID:29535501 | PMCID:PMC5836656	pubmed	29535501	create date:2018/03/15 | first author:Yang Y
Metformin and berberine, two versatile drugs in treatment of common metabolic diseases.	/pubmed/29515798	Wang H, Zhu C, Ying Y, Luo L, Huang D, Luo Z.	Oncotarget. 2017 Sep 11;9(11):10135-10146. doi: 10.18632/oncotarget.20807. eCollection 2018 Feb 9. Review.	Oncotarget. 2018	PubMed	citation	PMID:29515798 | PMCID:PMC5839379	pubmed	29515798	create date:2018/03/09 | first author:Wang H
Pre-treatment with berberine enhances effect of 5-fluorouracil and cisplatin in HEP2 laryngeal cancer cell line.	/pubmed/29460537	Palmieri A, Iapichino A, Cura F, Scapoli L, Carinci F, Mandrone M, Martinelli M.	J Biol Regul Homeost Agents. 2018 Jan-Feb;32(2 Suppl. 1):167-177.	J Biol Regul Homeost Agents. 2018	PubMed	citation	PMID:29460537	pubmed	29460537	create date:2018/02/21 | first author:Palmieri A
Hyaluronic acid-grafted PLGA nanoparticles for the sustained delivery of berberine chloride for an efficient suppression of Ehrlich ascites tumors.	/pubmed/29441466	Bhatnagar P, Kumari M, Pahuja R, Pant AB, Shukla Y, Kumar P, Gupta KC.	Drug Deliv Transl Res. 2018 Feb 13. doi: 10.1007/s13346-018-0485-9. [Epub ahead of print]	Drug Deliv Transl Res. 2018	PubMed	citation	PMID:29441466	pubmed	29441466	create date:2018/02/15 | first author:Bhatnagar P
Berberine Suppresses Cell Motility Through Downregulation of TGF-β1 in Triple Negative Breast Cancer Cells.	/pubmed/29414799	Kim S, Lee J, You D, Jeong Y, Jeon M, Yu J, Kim SW, Nam SJ, Lee JE.	Cell Physiol Biochem. 2018;45(2):795-807. doi: 10.1159/000487171. Epub 2018 Jan 31.	Cell Physiol Biochem. 2018	PubMed	citation	PMID:29414799	pubmed	29414799	create date:2018/02/08 | first author:Kim S
Regulation of Akt/FoxO3a/Skp2 Axis Is Critically Involved in Berberine-Induced Cell Cycle Arrest in Hepatocellular Carcinoma Cells.	/pubmed/29360760	Li F, Dong X, Lin P, Jiang J.	Int J Mol Sci. 2018 Jan 23;19(2). pii: E327. doi: 10.3390/ijms19020327.	Int J Mol Sci. 2018	PubMed	citation	PMID:29360760 | PMCID:PMC5855549	pubmed	29360760	create date:2018/01/24 | first author:Li F
Tumor control by hypoxia-specific chemotargeting of iron-oxide nanoparticle - Berberine complexes in a mouse model.	/pubmed/29289560	Sreeja S, Krishnan Nair CK.	Life Sci. 2018 Feb 15;195:71-80. doi: 10.1016/j.lfs.2017.12.036. Epub 2017 Dec 28.	Life Sci. 2018	PubMed	citation	PMID:29289560	pubmed	29289560	create date:2018/01/01 | first author:Sreeja S
Microbiota transplantation reveals beneficial impact of berberine on hepatotoxicity by improving gut homeostasis.	/pubmed/29270794	Qin C, Zhang H, Zhao L, Zeng M, Huang W, Fu G, Zhou W, Wang H, Yan H.	Sci China Life Sci. 2017 Nov 29. doi: 10.1007/s11427-017-9202-0. [Epub ahead of print]	Sci China Life Sci. 2017	PubMed	citation	PMID:29270794	pubmed	29270794	create date:2017/12/23 | first author:Qin C
Berberine Attenuates NLRP3 Inflammasome Activation in Macrophages to Reduce the Secretion of Interleukin-1β.	/pubmed/29263046	Jiang Y, Huang K, Lin X, Chen Q, Lin S, Feng X, Zhen C, Huang M, Wang S.	Ann Clin Lab Sci. 2017 Nov;47(6):720-728.	Ann Clin Lab Sci. 2017	PubMed	citation	PMID:29263046	pubmed	29263046	create date:2017/12/22 | first author:Jiang Y
Nanoemulsion-based delivery system for enhanced oral bioavailability and caco-2 cell monolayers permeability of berberine hydrochloride.	/pubmed/29191058	Li YJ, Hu XB, Lu XL, Liao DH, Tang TT, Wu JY, Xiang DX.	Drug Deliv. 2017 Nov;24(1):1868-1873. doi: 10.1080/10717544.2017.1410257.	Drug Deliv. 2017	PubMed	citation	PMID:29191058	pubmed	29191058	create date:2017/12/02 | first author:Li YJ
Berberine Activates Aryl Hydrocarbon Receptor but Suppresses CYP1A1 Induction through miR-21-3p Stimulation in MCF-7 Breast Cancer Cells.	/pubmed/29143794	Lo SN, Wang CW, Chen YS, Huang CC, Wu TS, Li LA, Lee IJ, Ueng YF.	Molecules. 2017 Oct 28;22(11). pii: E1847. doi: 10.3390/molecules22111847.	Molecules. 2017	PubMed	citation	PMID:29143794	pubmed	29143794	create date:2017/11/17 | first author:Lo SN
Synthesis and biological evaluation of new berberine derivatives as cancer immunotherapy agents through targeting IDO1.	/pubmed/29133053	Wang YX, Pang WQ, Zeng QX, Deng ZS, Fan TY, Jiang JD, Deng HB, Song DQ.	Eur J Med Chem. 2018 Jan 1;143:1858-1868. doi: 10.1016/j.ejmech.2017.10.078. Epub 2017 Nov 11.	Eur J Med Chem. 2018	PubMed	citation	PMID:29133053	pubmed	29133053	create date:2017/11/15 | first author:Wang YX
Berberine-targeted miR-21 chemosensitizes oral carcinomas stem cells.	/pubmed/29113353	Lin CY, Hsieh PL, Liao YW, Peng CY, Lu MY, Yang CH, Yu CC, Liu CM.	Oncotarget. 2017 Sep 8;8(46):80900-80908. doi: 10.18632/oncotarget.20723. eCollection 2017 Oct 6.	Oncotarget. 2017	PubMed	citation	PMID:29113353 | PMCID:PMC5655248	pubmed	29113353	create date:2017/11/09 | first author:Lin CY
Berberine and cinnamaldehyde together prevent lung carcinogenesis.	/pubmed/29100319	Meng M, Geng S, Du Z, Yao J, Zheng Y, Li Z, Zhang Z, Li J, Duan Y, Du G.	Oncotarget. 2017 Aug 7;8(44):76385-76397. doi: 10.18632/oncotarget.20059. eCollection 2017 Sep 29.	Oncotarget. 2017	PubMed	citation	PMID:29100319 | PMCID:PMC5652713	pubmed	29100319	create date:2017/11/05 | first author:Meng M
Berberine and Evodiamine Act Synergistically Against Human Breast Cancer MCF-7 Cells by Inducing Cell Cycle Arrest and Apoptosis.	/pubmed/29061795	Du J, Sun Y, Lu YY, Lau E, Zhao M, Zhou QM, Su SB.	Anticancer Res. 2017 Nov;37(11):6141-6151.	Anticancer Res. 2017	PubMed	citation	PMID:29061795	pubmed	29061795	create date:2017/10/25 | first author:Du J
Metabolic characterization and pathway analysis of berberine protects against prostate cancer.	/pubmed/29029409	Li X, Zhang A, Sun H, Liu Z, Zhang T, Qiu S, Liu L, Wang X.	Oncotarget. 2017 Apr 28;8(39):65022-65041. doi: 10.18632/oncotarget.17531. eCollection 2017 Sep 12.	Oncotarget. 2017	PubMed	citation	PMID:29029409 | PMCID:PMC5630309	pubmed	29029409	create date:2017/10/17 | first author:Li X
Berberine Induces Apoptotic Cell Death via Activation of Caspase-3 and -8 in HL-60 Human Leukemia Cells: Nuclear Localization and Structure-Activity Relationships.	/pubmed/29025293	Okubo S, Uto T, Goto A, Tanaka H, Nishioku T, Yamada K, Shoyama Y.	Am J Chin Med. 2017;45(7):1497-1511. doi: 10.1142/S0192415X17500811.	Am J Chin Med. 2017	PubMed	citation	PMID:29025293	pubmed	29025293	create date:2017/10/14 | first author:Okubo S
Berberine inhibits the chemotherapy-induced repopulation by suppressing the arachidonic acid metabolic pathway and phosphorylation of FAK in ovarian cancer.	/pubmed/28990249	Zhao Y, Cui L, Pan Y, Shao D, Zheng X, Zhang F, Zhang H, He K, Chen L.	Cell Prolif. 2017 Dec;50(6). doi: 10.1111/cpr.12393. Epub 2017 Oct 8.	Cell Prolif. 2017	PubMed	citation	PMID:28990249	pubmed	28990249	create date:2017/10/11 | first author:Zhao Y
Effects of berberine, curcumin, resveratrol alone and in combination with chemotherapeutic drugs and signal transduction inhibitors on cancer cells-Power of nutraceuticals.	/pubmed/28988970	McCubrey JA, Abrams SL, Lertpiriyapong K, Cocco L, Ratti S, Martelli AM, Candido S, Libra M, Murata RM, Rosalen PL, Lombardi P, Montalto G, Cervello M, Gizak A, Rakus D, Steelman LS.	Adv Biol Regul. 2018 Jan;67:190-211. doi: 10.1016/j.jbior.2017.09.012. Epub 2017 Oct 3.	Adv Biol Regul. 2018	PubMed	citation	PMID:28988970	pubmed	28988970	create date:2017/10/11 | first author:McCubrey JA
Berberine induces oxidative DNA damage and impairs homologous recombination repair in ovarian cancer cells to confer increased sensitivity to PARP inhibition.	/pubmed/28981112	Hou D, Xu G, Zhang C, Li B, Qin J, Hao X, Liu Q, Zhang X, Liu J, Wei J, Gong Y, Liu Z, Shao C.	Cell Death Dis. 2017 Oct 5;8(10):e3070. doi: 10.1038/cddis.2017.471.	Cell Death Dis. 2017	PubMed	citation	PMID:28981112 | PMCID:PMC5680592	pubmed	28981112	create date:2017/10/06 | first author:Hou D
Molecular Modelling of Berberine Derivatives as Inhibitors of Human Smoothened Receptor and Hedgehog Signalling Pathway Using a Newly Developed Algorithm on Anti-Cancer Drugs.	/pubmed/28969581	Kaboli PJ, Bazrafkan M, Ismail P, Ling KH.	Recent Pat Anticancer Drug Discov. 2017 Nov 20;12(4):384-400. doi: 10.2174/1574892812666170929131247.	Recent Pat Anticancer Drug Discov. 2017	PubMed	citation	PMID:28969581	pubmed	28969581	create date:2017/10/04 | first author:Kaboli PJ
Differential modes of photosensitisation in cancer cells by berberine and coralyne.	/pubmed/28870132	Bhattacharyya R, Saha B, Tyagi M, Bandyopadhyay SK, Patro BS, Chattopadhyay S.	Free Radic Res. 2017 Jul-Aug;51(7-8):723-738. doi: 10.1080/10715762.2017.1368506. Epub 2017 Sep 5.	Free Radic Res. 2017	PubMed	citation	PMID:28870132	pubmed	28870132	create date:2017/09/06 | first author:Bhattacharyya R
Berberine binds RXRα to suppress β-catenin signaling in colon cancer cells.	/pubmed/28846104	Ruan H, Zhan YY, Hou J, Xu B, Chen B, Tian Y, Wu D, Zhao Y, Zhang Y, Chen X, Mi P, Zhang L, Zhang S, Wang X, Cao H, Zhang W, Wang H, Li H, Su Y, Zhang XK, Hu T.	Oncogene. 2017 Dec 14;36(50):6906-6918. doi: 10.1038/onc.2017.296. Epub 2017 Aug 28.	Oncogene. 2017	PubMed	citation	PMID:28846104 | PMCID:PMC5735301	pubmed	28846104	create date:2017/08/29 | first author:Ruan H
The enhancement of combination of berberine and metformin in inhibition of DNMT1 gene expression through interplay of SP1 and PDPK1.	/pubmed/28840963	Zheng F, Wu J, Tang Q, Xiao Q, Wu W, Hann SS.	J Cell Mol Med. 2018 Jan;22(1):600-612. doi: 10.1111/jcmm.13347. Epub 2017 Aug 25.	J Cell Mol Med. 2018	PubMed	citation	PMID:28840963 | PMCID:PMC5742731	pubmed	28840963	create date:2017/08/26 | first author:Zheng F
Modulation of adenylate cyclase signaling in association with MKK3/6 stabilization under combination of SAC and berberine to reduce HepG2 cell survivability.	/pubmed/28836036	Sengupta D, Chowdhury KD, Chatterjee S, Sarkar A, Paul S, Sur PK, Sadhukhan GC.	Apoptosis. 2017 Nov;22(11):1362-1379. doi: 10.1007/s10495-017-1407-x.	Apoptosis. 2017	PubMed	citation	PMID:28836036	pubmed	28836036	create date:2017/08/25 | first author:Sengupta D
Berberine activates caspase-9/cytochrome c-mediated apoptosis to suppress triple-negative breast cancer cells in vitro and in vivo.	/pubmed/28826092	Zhao Y, Jing Z, Lv J, Zhang Z, Lin J, Cao X, Zhao Z, Liu P, Mao W.	Biomed Pharmacother. 2017 Nov;95:18-24. doi: 10.1016/j.biopha.2017.08.045. Epub 2017 Aug 18.	Biomed Pharmacother. 2017	PubMed	citation	PMID:28826092	pubmed	28826092	create date:2017/08/22 | first author:Zhao Y
Berberine containing quadruple therapy for initial Helicobacter pylori eradication: An open-label randomized phase IV trial.	/pubmed/28796053	Zhang D, Ke L, Ni Z, Chen Y, Zhang LH, Zhu SH, Li CJ, Shang L, Liang J, Shi YQ.	Medicine (Baltimore). 2017 Aug;96(32):e7697. doi: 10.1097/MD.0000000000007697.	Medicine (Baltimore). 2017	PubMed	citation	PMID:28796053 | PMCID:PMC5556219	pubmed	28796053	create date:2017/08/11 | first author:Zhang D
Berberine Enhances Chemosensitivity and Induces Apoptosis Through Dose-orchestrated AMPK Signaling in Breast Cancer.	/pubmed/28775788	Pan Y, Zhang F, Zhao Y, Shao D, Zheng X, Chen Y, He K, Li J, Chen L.	J Cancer. 2017 Jun 5;8(9):1679-1689. doi: 10.7150/jca.19106. eCollection 2017.	J Cancer. 2017	PubMed	citation	PMID:28775788 | PMCID:PMC5535724	pubmed	28775788	create date:2017/08/05 | first author:Pan Y
Berberine inhibits colitis-associated tumorigenesis via suppressing inflammatory responses and the consequent EGFR signaling-involved tumor cell growth.	/pubmed/28759012	Li D, Zhang Y, Liu K, Zhao Y, Xu B, Xu L, Tan L, Tian Y, Li C, Zhang W, Cao H, Zhan YY, Hu T.	Lab Invest. 2017 Nov;97(11):1343-1353. doi: 10.1038/labinvest.2017.71. Epub 2017 Jul 31.	Lab Invest. 2017	PubMed	citation	PMID:28759012	pubmed	28759012	create date:2017/08/02 | first author:Li D
Computational and experimental prediction of molecules involved in the anti-melanoma action of berberine.	/pubmed/28729227	Liu B, Fu XQ, Li T, Su T, Guo H, Zhu PL, Tse AK, Liu SM, Yu ZL.	J Ethnopharmacol. 2017 Aug 17;208:225-235. doi: 10.1016/j.jep.2017.07.023. Epub 2017 Jul 18.	J Ethnopharmacol. 2017	PubMed	citation	PMID:28729227	pubmed	28729227	create date:2017/07/22 | first author:Liu B
Synergistic Effect of TPD7 and Berberine against Leukemia Jurkat Cell Growth through Regulating Ephrin-B2 Signaling.	/pubmed/28703366	Ma W, Zhu M, Yang L, Yang T, Zhang Y.	Phytother Res. 2017 Sep;31(9):1392-1399. doi: 10.1002/ptr.5866. Epub 2017 Jul 12.	Phytother Res. 2017	PubMed	citation	PMID:28703366	pubmed	28703366	create date:2017/07/14 | first author:Ma W
Synthesis and Evaluation of Antioxidant and Cytotoxicity of the N-Mannich Base of Berberine Bearing Benzothiazole Moieties.	/pubmed/28699489	Mistry BM, Shin HS, Keum YS, Pandurangan M, Kim DH, Moon SH, Kadam AA, Shinde SK, Patel RV.	Anticancer Agents Med Chem. 2017;17(12):1652-1660. doi: 10.2174/1871520617666170710180549.	Anticancer Agents Med Chem. 2017	PubMed	citation	PMID:28699489	pubmed	28699489	create date:2017/07/13 | first author:Mistry BM
Regulatory effects of berberine on microRNome in Cancer and other conditions.	/pubmed/28693796	Ayati SH, Fazeli B, Momtazi-Borojeni AA, Cicero AFG, Pirro M, Sahebkar A.	Crit Rev Oncol Hematol. 2017 Aug;116:147-158. doi: 10.1016/j.critrevonc.2017.05.008. Epub 2017 Jun 13. Review.	Crit Rev Oncol Hematol. 2017	PubMed	citation	PMID:28693796	pubmed	28693796	create date:2017/07/12 | first author:Ayati SH
[The effects and mechanisms of berberine on proliferation of papillary thyroid cancer K1 cells induced by high glucose].	/pubmed/28693059	Ni J, Wang F, Yue L, Xiang GD, Zhao LS, Wang Y, Ye LZ, Dong J.	Zhonghua Nei Ke Za Zhi. 2017 Jul 1;56(7):507-511. doi: 10.3760/cma.j.issn.0578-1426.2017.07.007. Chinese.	Zhonghua Nei Ke Za Zhi. 2017	PubMed	citation	PMID:28693059	pubmed	28693059	create date:2017/07/12 | first author:Ni J
Berberine hydrochloride counteracts enhanced IL-8 expression induced by SN 38 in AGS cells.	/pubmed/28679068	Chen J, Ma DN, Fang Y, Zhang N, Zhou JM, Yin XL, Liu F, Chai ZT.	J Asian Nat Prod Res. 2017 Jul 5:1-12. doi: 10.1080/10286020.2017.1346629. [Epub ahead of print]	J Asian Nat Prod Res. 2017	PubMed	citation	PMID:28679068	pubmed	28679068	create date:2017/07/06 | first author:Chen J
Berberis vulgaris and its constituent berberine as antidotes and protective agents against natural or chemical toxicities.	/pubmed/28656089	Mohammadzadeh N, Mehri S, Hosseinzadeh H.	Iran J Basic Med Sci. 2017 May;20(5):538-551. doi: 10.22038/IJBMS.2017.8678. Review.	Iran J Basic Med Sci. 2017	PubMed	citation	PMID:28656089 | PMCID:PMC5478782	pubmed	28656089	create date:2017/06/29 | first author:Mohammadzadeh N
Toxicology effects of Berberis vulgaris (barberry) and its active constituent, berberine: a review.	/pubmed/28656087	Rad SZK, Rameshrad M, Hosseinzadeh H.	Iran J Basic Med Sci. 2017 May;20(5):516-529. doi: 10.22038/IJBMS.2017.8676. Review.	Iran J Basic Med Sci. 2017	PubMed	citation	PMID:28656087 | PMCID:PMC5478780	pubmed	28656087	create date:2017/06/29 | first author:Rad SZK
Berberine Reverses Hypoxia-induced Chemoresistance in Breast Cancer through the Inhibition of AMPK- HIF-1α.	/pubmed/28656004	Pan Y, Shao D, Zhao Y, Zhang F, Zheng X, Tan Y, He K, Li J, Chen L.	Int J Biol Sci. 2017 Jun 1;13(6):794-803. doi: 10.7150/ijbs.18969. eCollection 2017.	Int J Biol Sci. 2017	PubMed	citation	PMID:28656004 | PMCID:PMC5485634	pubmed	28656004	create date:2017/06/29 | first author:Pan Y
Identification of actin as a direct proteomic target of berberine using an affinity-based chemical probe and elucidation of its modulatory role in actin assembly.	/pubmed/28653701	Yi CM, Yu J, Kim H, Lee NR, Kim SW, Lee NJ, Lee J, Seong J, Kim NJ, Inn KS.	Chem Commun (Camb). 2017 Jun 27;53(52):7045-7047. doi: 10.1039/c7cc02789c.	Chem Commun (Camb). 2017	PubMed	citation	PMID:28653701	pubmed	28653701	create date:2017/06/28 | first author:Yi CM
Effects of resveratrol, curcumin, berberine and other nutraceuticals on aging, cancer development, cancer stem cells and microRNAs.	/pubmed/28611316	McCubrey JA, Lertpiriyapong K, Steelman LS, Abrams SL, Yang LV, Murata RM, Rosalen PL, Scalisi A, Neri LM, Cocco L, Ratti S, Martelli AM, Laidler P, Dulińska-Litewka J, Rakus D, Gizak A, Lombardi P, Nicoletti F, Candido S, Libra M, Montalto G, Cervello M.	Aging (Albany NY). 2017 Jun 12;9(6):1477-1536. doi: 10.18632/aging.101250.	Aging (Albany NY). 2017	PubMed	citation	PMID:28611316 | PMCID:PMC5509453	pubmed	28611316	create date:2017/06/15 | first author:McCubrey JA
Regulation of GSK-3 activity by curcumin, berberine and resveratrol: Potential effects on multiple diseases.	/pubmed/28579298	McCubrey JA, Lertpiriyapong K, Steelman LS, Abrams SL, Cocco L, Ratti S, Martelli AM, Candido S, Libra M, Montalto G, Cervello M, Gizak A, Rakus D.	Adv Biol Regul. 2017 Aug;65:77-88. doi: 10.1016/j.jbior.2017.05.005. Epub 2017 May 26. Review.	Adv Biol Regul. 2017	PubMed	citation	PMID:28579298	pubmed	28579298	create date:2017/06/06 | first author:McCubrey JA
Differential interaction behaviors of an alkaloid drug berberine with various bile salts.	/pubmed/28578289	Sen S, Paul BK, Guchhait N.	J Colloid Interface Sci. 2017 Nov 1;505:266-277. doi: 10.1016/j.jcis.2017.05.081. Epub 2017 May 25.	J Colloid Interface Sci. 2017	PubMed	citation	PMID:28578289	pubmed	28578289	create date:2017/06/05 | first author:Sen S
Berberine regulates the protein expression of multiple tumorigenesis-related genes in hepatocellular carcinoma cell lines.	/pubmed/28572744	Chuang TY, Wu HL, Min J, Diamond M, Azziz R, Chen YH.	Cancer Cell Int. 2017 May 30;17:59. doi: 10.1186/s12935-017-0429-3. eCollection 2017.	Cancer Cell Int. 2017	PubMed	citation	PMID:28572744 | PMCID:PMC5450260	pubmed	28572744	create date:2017/06/03 | first author:Chuang TY
Berberine Induces Cell Cycle Arrest in Cholangiocarcinoma Cell Lines via Inhibition of NF-κB and STAT3 Pathways.	/pubmed/28566619	Puthdee N, Seubwai W, Vaeteewoottacharn K, Boonmars T, Cha'on U, Phoomak C, Wongkham S.	Biol Pharm Bull. 2017;40(6):751-757. doi: 10.1248/bpb.b16-00428.	Biol Pharm Bull. 2017	PubMed	citation	PMID:28566619	pubmed	28566619	create date:2017/06/02 | first author:Puthdee N
Preventive effect of berberine against DMBA-induced breast cancer in female Sprague Dawley rats.	/pubmed/28544934	Karnam KC, Ellutla M, Bodduluru LN, Kasala ER, Uppulapu SK, Kalyankumarraju M, Lahkar M.	Biomed Pharmacother. 2017 Aug;92:207-214. doi: 10.1016/j.biopha.2017.05.069. Epub 2017 May 22.	Biomed Pharmacother. 2017	PubMed	citation	PMID:28544934	pubmed	28544934	create date:2017/05/26 | first author:Karnam KC
Dendrimer encapsulated and conjugated delivery of berberine: A novel approach mitigating toxicity and improving in vivo pharmacokinetics.	/pubmed/28533175	Gupta L, Sharma AK, Gothwal A, Khan MS, Khinchi MP, Qayum A, Singh SK, Gupta U.	Int J Pharm. 2017 Aug 7;528(1-2):88-99. doi: 10.1016/j.ijpharm.2017.04.073. Epub 2017 May 19.	Int J Pharm. 2017	PubMed	citation	PMID:28533175	pubmed	28533175	create date:2017/05/24 | first author:Gupta L
PEG-lipid-PLGA hybrid nanoparticles loaded with berberine-phospholipid complex to facilitate the oral delivery efficiency.	/pubmed/28509588	Yu F, Ao M, Zheng X, Li N, Xia J, Li Y, Li D, Hou Z, Qi Z, Chen XD.	Drug Deliv. 2017 Nov;24(1):825-833. doi: 10.1080/10717544.2017.1321062.	Drug Deliv. 2017	PubMed	citation	PMID:28509588	pubmed	28509588	create date:2017/05/17 | first author:Yu F
Berberine displays antitumor activity in esophageal cancer cells in vitro.	/pubmed/28465635	Jiang SX, Qi B, Yao WJ, Gu CW, Wei XF, Zhao Y, Liu YZ, Zhao BS.	World J Gastroenterol. 2017 Apr 14;23(14):2511-2518. doi: 10.3748/wjg.v23.i14.2511.	World J Gastroenterol. 2017	PubMed	citation	PMID:28465635 | PMCID:PMC5394514	pubmed	28465635	create date:2017/05/04 | first author:Jiang SX
Berberine sensitizes nasopharyngeal carcinoma cells to radiation through inhibition of Sp1 and EMT.	/pubmed/28350122	Wang J, Kang M, Wen Q, Qin YT, Wei ZX, Xiao JJ, Wang RS.	Oncol Rep. 2017 Apr;37(4):2425-2432. doi: 10.3892/or.2017.5499. Epub 2017 Mar 13.	Oncol Rep. 2017	PubMed	citation	PMID:28350122	pubmed	28350122	create date:2017/03/30 | first author:Wang J
Preparation, pharmacokinetics and tumour-suppressive activity of berberine liposomes.	/pubmed/28295319	Wang X, Wang Q, Liu Z, Zheng X.	J Pharm Pharmacol. 2017 Jun;69(6):625-632. doi: 10.1111/jphp.12692. Epub 2017 Mar 15.	J Pharm Pharmacol. 2017	PubMed	citation	PMID:28295319	pubmed	28295319	create date:2017/03/16 | first author:Wang X
Induction of Apoptosis by Berberine in Hepatocellular Carcinoma HepG2 Cells via Downregulation of NF-κB.	/pubmed/28277195	Li M, Zhang M, Zhang ZL, Liu N, Han XY, Liu QC, Deng WJ, Liao CX.	Oncol Res. 2017 Jan 26;25(2):233-239. doi: 10.3727/096504016X14742891049073.	Oncol Res. 2017	PubMed	citation	PMID:28277195	pubmed	28277195	create date:2017/03/10 | first author:Li M
Berberine inhibits the proliferation of human nasopharyngeal carcinoma cells via an Epstein-Barr virus nuclear antigen 1-dependent mechanism.	/pubmed/28259949	Wang C, Wang H, Zhang Y, Guo W, Long C, Wang J, Liu L, Sun X.	Oncol Rep. 2017 Apr;37(4):2109-2120. doi: 10.3892/or.2017.5489. Epub 2017 Mar 2.	Oncol Rep. 2017	PubMed	citation	PMID:28259949	pubmed	28259949	create date:2017/03/06 | first author:Wang C
Berberine inhibits the proliferation and migration of breast cancer ZR-75-30 cells by targeting Ephrin-B2.	/pubmed/28190470	Ma W, Zhu M, Zhang D, Yang L, Yang T, Li X, Zhang Y.	Phytomedicine. 2017 Feb 15;25:45-51. doi: 10.1016/j.phymed.2016.12.013. Epub 2016 Dec 22.	Phytomedicine. 2017	PubMed	citation	PMID:28190470	pubmed	28190470	create date:2017/02/14 | first author:Ma W
Berberine-induced autophagic cell death by elevating GRP78 levels in cancer cells.	/pubmed/28157699	La X, Zhang L, Li Z, Yang P, Wang Y.	Oncotarget. 2017 Mar 28;8(13):20909-20924. doi: 10.18632/oncotarget.14959.	Oncotarget. 2017	PubMed	citation	PMID:28157699 | PMCID:PMC5400555	pubmed	28157699	create date:2017/02/06 | first author:La X
Antiproliferative effect of berberine on canine mammary gland cancer cell culture.	/pubmed/28123715	Sefidabi R, Mortazavi P, Hosseini S.	Biomed Rep. 2017 Jan;6(1):95-98. doi: 10.3892/br.2016.809. Epub 2016 Nov 11.	Biomed Rep. 2017	PubMed	citation	PMID:28123715 | PMCID:PMC5244758	pubmed	28123715	create date:2017/01/27 | first author:Sefidabi R
Effect of evodiamine and berberine on the interaction between DNMTs and target microRNAs during malignant transformation of the colon by TGF-β1.	/pubmed/28098901	Huang C, Liu H, Gong XL, Wu LY, Wen B.	Oncol Rep. 2017 Mar;37(3):1637-1645. doi: 10.3892/or.2017.5379. Epub 2017 Jan 17.	Oncol Rep. 2017	PubMed	citation	PMID:28098901	pubmed	28098901	create date:2017/01/19 | first author:Huang C
Correction to "Berberine Reverses Epithelial-to-Mesenchymal Transition and Inhibits Metastasis and Tumor-Induced Angiogenesis in Human Cervical Cancer Cells".	/pubmed/28096426	[No authors listed]	Mol Pharmacol. 2017 Feb;91(2):158. doi: 10.1124/mol.111.094037err. No abstract available.	Mol Pharmacol. 2017	PubMed	citation	PMID:28096426	pubmed	28096426	create date:2017/01/18
Synthesis of N-Mannich bases of berberine linking piperazine moieties revealing anticancer and antioxidant effects.	/pubmed/28053569	Mistry B, Patel RV, Keum YS, Kim DH.	Saudi J Biol Sci. 2017 Jan;24(1):36-44. doi: 10.1016/j.sjbs.2015.09.005. Epub 2015 Sep 5.	Saudi J Biol Sci. 2017	PubMed	citation	PMID:28053569 | PMCID:PMC5198934	pubmed	28053569	create date:2017/01/06 | first author:Mistry B
Berberine affects osteosarcoma via downregulating the caspase-1/IL-1β signaling axis.	/pubmed/28000894	Jin H, Jin X, Cao B, Wang W.	Oncol Rep. 2017 Feb;37(2):729-736. doi: 10.3892/or.2016.5327. Epub 2016 Dec 16.	Oncol Rep. 2017	PubMed	citation	PMID:28000894 | PMCID:PMC5355653	pubmed	28000894	create date:2016/12/22 | first author:Jin H
Plant Isoquinoline Alkaloid Berberine Exhibits Chromatin Remodeling by Modulation of Histone Deacetylase To Induce Growth Arrest and Apoptosis in the A549 Cell Line.	/pubmed/27936791	Kalaiarasi A, Anusha C, Sankar R, Rajasekaran S, John Marshal J, Muthusamy K, Ravikumar V.	J Agric Food Chem. 2016 Dec 21;64(50):9542-9550. doi: 10.1021/acs.jafc.6b04453. Epub 2016 Dec 12.	J Agric Food Chem. 2016	PubMed	citation	PMID:27936791	pubmed	27936791	create date:2016/12/13 | first author:Kalaiarasi A
Advances in the study of berberine and its derivatives: a focus on anti-inflammatory and anti-tumor effects in the digestive system.	/pubmed/27917872	Zou K, Li Z, Zhang Y, Zhang HY, Li B, Zhu WL, Shi JY, Jia Q, Li YM.	Acta Pharmacol Sin. 2017 Feb;38(2):157-167. doi: 10.1038/aps.2016.125. Epub 2016 Dec 5. Review.	Acta Pharmacol Sin. 2017	PubMed	citation	PMID:27917872 | PMCID:PMC5309756	pubmed	27917872	create date:2016/12/06 | first author:Zou K
Berberine upregulates miR-22-3p to suppress hepatocellular carcinoma cell proliferation by targeting Sp1.	/pubmed/27904693	Chen J, Wu FX, Luo HL, Liu JJ, Luo T, Bai T, Li LQ, Fan XH.	Am J Transl Res. 2016 Nov 15;8(11):4932-4941. eCollection 2016.	Am J Transl Res. 2016	PubMed	citation	PMID:27904693 | PMCID:PMC5126335	pubmed	27904693	create date:2016/12/03 | first author:Chen J
Synergistic anti-cancer effects of galangin and berberine through apoptosis induction and proliferation inhibition in oesophageal carcinoma cells.	/pubmed/27876206	Ren K, Zhang W, Wu G, Ren J, Lu H, Li Z, Han X.	Biomed Pharmacother. 2016 Dec;84:1748-1759. doi: 10.1016/j.biopha.2016.10.111. Epub 2016 Nov 18.	Biomed Pharmacother. 2016	PubMed	citation	PMID:27876206	pubmed	27876206	create date:2016/11/24 | first author:Ren K
Berberine Suppresses Cyclin D1 Expression through Proteasomal Degradation in Human Hepatoma Cells.	/pubmed/27854312	Wang N, Wang X, Tan HY, Li S, Tsang CM, Tsao SW, Feng Y.	Int J Mol Sci. 2016 Nov 15;17(11). pii: E1899.	Int J Mol Sci. 2016	PubMed	citation	PMID:27854312 | PMCID:PMC5133898	pubmed	27854312	create date:2016/11/18 | first author:Wang N
Synergy of 2-deoxy-D-glucose combined with berberine in inducing the lysosome/autophagy and transglutaminase activation-facilitated apoptosis.	/pubmed/27796611	Halicka HD, Garcia J, Li J, Zhao H, Darzynkiewicz Z.	Apoptosis. 2017 Feb;22(2):229-238. doi: 10.1007/s10495-016-1315-5.	Apoptosis. 2017	PubMed	citation	PMID:27796611	pubmed	27796611	create date:2016/11/01 | first author:Halicka HD
Berberine-loaded Janus nanocarriers for magnetic field-enhanced therapy against hepatocellular carcinoma.	/pubmed/27618577	Wang Z, Wang YS, Chang ZM, Li L, Zhang Y, Lu MM, Zheng X, Li M, Shao D, Li J, Chen L, Dong WF.	Chem Biol Drug Des. 2017 Mar;89(3):464-469. doi: 10.1111/cbdd.12866. Epub 2016 Oct 26.	Chem Biol Drug Des. 2017	PubMed	citation	PMID:27618577	pubmed	27618577	create date:2016/10/27 | first author:Wang Z
The effect of berberine on insulin resistance in women with polycystic ovary syndrome: detailed statistical analysis plan (SAP) for a multicenter randomized controlled trial.	/pubmed/27769284	Zhang Y, Sun J, Zhang YJ, Chai QY, Zhang K, Ma HL, Wu XK, Liu JP.	Trials. 2016 Oct 21;17(1):512.	Trials. 2016	PubMed	citation	PMID:27769284 | PMCID:PMC5073878	pubmed	27769284	create date:2016/10/23 | first author:Zhang Y
Therapeutic effect of berberine on TDP-43-related pathogenesis in FTLD and ALS.	/pubmed/27769241	Chang CF, Lee YC, Lee KH, Lin HC, Chen CL, Shen CJ, Huang CC.	J Biomed Sci. 2016 Oct 21;23(1):72.	J Biomed Sci. 2016	PubMed	citation	PMID:27769241 | PMCID:PMC5073438	pubmed	27769241	create date:2016/10/23 | first author:Chang CF
Berberine inhibits EGFR signaling and enhances the antitumor effects of EGFR inhibitors in gastric cancer.	/pubmed/27738318	Wang J, Yang S, Cai X, Dong J, Chen Z, Wang R, Zhang S, Cao H, Lu D, Jin T, Nie Y, Hao J, Fan D.	Oncotarget. 2016 Nov 15;7(46):76076-76086. doi: 10.18632/oncotarget.12589.	Oncotarget. 2016	PubMed	citation	PMID:27738318 | PMCID:PMC5342797	pubmed	27738318	create date:2016/10/16 | first author:Wang J
Berberine promotes antiproliferative effects of epirubicin in T24 bladder cancer cells by enhancing apoptosis and cell cycle arrest .	/pubmed/27719740	Zhuo Y, Chen Q, Chen B, Zhan X, Qin X, Huang J, Lv X.	Int J Clin Pharmacol Ther. 2017 Jan;55(1):32-40. doi: 10.5414/CP202534.	Int J Clin Pharmacol Ther. 2017	PubMed	citation	PMID:27719740	pubmed	27719740	create date:2016/10/11 | first author:Zhuo Y
Integrative analysis of signaling pathways and diseases associated with the miR-106b/25 cluster and their function study in berb﻿erine-induced multiple myeloma cells.	/pubmed/27647143	Gu C, Li T, Yin Z, Chen S, Fei J, Shen J, Zhang Y.	Funct Integr Genomics. 2017 May;17(2-3):253-262. doi: 10.1007/s10142-016-0519-7. Epub 2016 Sep 19.	Funct Integr Genomics. 2017	PubMed	citation	PMID:27647143	pubmed	27647143	create date:2016/09/21 | first author:Gu C
Berberine suppressed epithelial mesenchymal transition through cross-talk regulation of PI3K/AKT and RARα/RARβ in melanoma cells.	/pubmed/27639645	Kou Y, Li L, Li H, Tan Y, Li B, Wang K, Du B.	Biochem Biophys Res Commun. 2016 Oct 14;479(2):290-296. doi: 10.1016/j.bbrc.2016.09.061. Epub 2016 Sep 14.	Biochem Biophys Res Commun. 2016	PubMed	citation	PMID:27639645	pubmed	27639645	create date:2016/09/19 | first author:Kou Y
p53, Bcl-2 and cox-2 are involved in berberine hydrochloride-induced apoptosis of HeLa229 cells.	/pubmed/27601129	Wang HY, Yu HZ, Huang SM, Zheng YL.	Mol Med Rep. 2016 Oct;14(4):3855-61. doi: 10.3892/mmr.2016.5696. Epub 2016 Aug 31.	Mol Med Rep. 2016	PubMed	citation	PMID:27601129	pubmed	27601129	create date:2016/09/08 | first author:Wang HY
Berberine induces autophagy in glioblastoma by targeting the AMPK/mTOR/ULK1-pathway.	/pubmed/27557493	Wang J, Qi Q, Feng Z, Zhang X, Huang B, Chen A, Prestegarden L, Li X, Wang J.	Oncotarget. 2016 Oct 11;7(41):66944-66958. doi: 10.18632/oncotarget.11396.	Oncotarget. 2016	PubMed	citation	PMID:27557493 | PMCID:PMC5341849	pubmed	27557493	create date:2016/08/25 | first author:Wang J
Pharmacokinetic studies of novel berberine derivatives with ultra-performance liquid chromatography-tandem mass spectrometry.	/pubmed/27494281	Wang W, Shen Q, Liang H, Hua C, Liu Y, Li F, Li Q.	J Chromatogr B Analyt Technol Biomed Life Sci. 2016 Sep 15;1031:172-180. doi: 10.1016/j.jchromb.2016.07.038. Epub 2016 Jul 18.	J Chromatogr B Analyt Technol Biomed Life Sci. 2016	PubMed	citation	PMID:27494281	pubmed	27494281	create date:2016/08/06 | first author:Wang W
Berberine Inhibits Intestinal Polyps Growth in Apc (min/+) Mice via Regulation of Macrophage Polarization.	/pubmed/27493671	Piao M, Cao H, He N, Yang B, Dong W, Xu M, Yan F, Zhou B, Wang B.	Evid Based Complement Alternat Med. 2016;2016:5137505. doi: 10.1155/2016/5137505. Epub 2016 Jul 17.	Evid Based Complement Alternat Med. 2016	PubMed	citation	PMID:27493671 | PMCID:PMC4967463	pubmed	27493671	create date:2016/08/06 | first author:Piao M
Effect of evodiamine and berberine on miR-429 as an oncogene in human colorectal cancer.	/pubmed/27462166	Liu H, Huang C, Wu L, Wen B.	Onco Targets Ther. 2016 Jul 6;9:4121-7. doi: 10.2147/OTT.S104729. eCollection 2016.	Onco Targets Ther. 2016	PubMed	citation	PMID:27462166 | PMCID:PMC4940014	pubmed	27462166	create date:2016/07/28 | first author:Liu H
Berberine enhances the anti‑tumor activity of tamoxifen in drug‑sensitive MCF‑7 and drug‑resistant MCF‑7/TAM cells.	/pubmed/27432642	Wen C, Wu L, Fu L, Zhang X, Zhou H.	Mol Med Rep. 2016 Sep;14(3):2250-6. doi: 10.3892/mmr.2016.5490. Epub 2016 Jul 8.	Mol Med Rep. 2016	PubMed	citation	PMID:27432642	pubmed	27432642	create date:2016/07/20 | first author:Wen C
Berberine reverses lapatinib resistance of HER2-positive breast cancer cells by increasing the level of ROS.	/pubmed/27416292	Zhang R, Qiao H, Chen S, Chen X, Dou K, Wei L, Zhang J.	Cancer Biol Ther. 2016 Sep;17(9):925-34. doi: 10.1080/15384047.2016.1210728. Epub 2016 Jul 14.	Cancer Biol Ther. 2016	PubMed	citation	PMID:27416292 | PMCID:PMC5036410	pubmed	27416292	create date:2016/07/15 | first author:Zhang R
Berberine Induced Apoptosis of Human Osteosarcoma Cells by Inhibiting Phosphoinositide 3 Kinase/Protein Kinase B (PI3K/Akt) Signal Pathway Activation.	/pubmed/27398330	Chen ZZ.	Iran J Public Health. 2016 May;45(5):578-85.	Iran J Public Health. 2016	PubMed	citation	PMID:27398330 | PMCID:PMC4935701	pubmed	27398330	create date:2016/07/12 | first author:Chen ZZ
Randomized controlled trial of letrozole, berberine, or a combination for infertility in the polycystic ovary syndrome.	/pubmed/27336209	Wu XK, Wang YY, Liu JP, Liang RN, Xue HY, Ma HX, Shao XG, Ng EH; Reproductive and Developmental Network in Chinese Medicine..	Fertil Steril. 2016 Sep 1;106(3):757-765.e1. doi: 10.1016/j.fertnstert.2016.05.022. Epub 2016 Jun 20.	Fertil Steril. 2016	PubMed	citation	PMID:27336209	pubmed	27336209	create date:2016/06/24 | first author:Wu XK
Effects of berberine on the pharmacokinetics of losartan and its metabolite EXP3174 in rats and its mechanism.	/pubmed/27327872	Li H, Liu L, Xie L, Gan D, Jiang X.	Pharm Biol. 2016 Dec;54(12):2886-2894. Epub 2016 Jun 21.	Pharm Biol. 2016	PubMed	citation	PMID:27327872	pubmed	27327872	create date:2016/06/22 | first author:Li H
Tumor suppressor berberine binds VASP to inhibit cell migration in basal-like breast cancer.	/pubmed/27322681	Su K, Hu P, Wang X, Kuang C, Xiang Q, Yang F, Xiang J, Zhu S, Wei L, Zhang J.	Oncotarget. 2016 Jul 19;7(29):45849-45862. doi: 10.18632/oncotarget.9968.	Oncotarget. 2016	PubMed	citation	PMID:27322681 | PMCID:PMC5216765	pubmed	27322681	create date:2016/06/21 | first author:Su K
MAPK pathways are involved in the inhibitory effect of berberine hydrochloride on gastric cancer MGC 803 cell proliferation and IL-8 secretion in vitro and in vivo.	/pubmed/27278862	Li HL, Wu H, Zhang BB, Shi HL, Wu XJ.	Mol Med Rep. 2016 Aug;14(2):1430-8. doi: 10.3892/mmr.2016.5361. Epub 2016 Jun 3.	Mol Med Rep. 2016	PubMed	citation	PMID:27278862	pubmed	27278862	create date:2016/06/10 | first author:Li HL
Synergistic chemopreventive effects of curcumin and berberine on human breast cancer cells through induction of apoptosis and autophagic cell death.	/pubmed/27263652	Wang K, Zhang C, Bao J, Jia X, Liang Y, Wang X, Chen M, Su H, Li P, Wan JB, He C.	Sci Rep. 2016 Jun 6;6:26064. doi: 10.1038/srep26064.	Sci Rep. 2016	PubMed	citation	PMID:27263652 | PMCID:PMC4893614	pubmed	27263652	create date:2016/06/07 | first author:Wang K
[Berberine action targets and its absorption behavior：how to use old drug for new mechanisms].	/pubmed/28901086	Yuan ZY, Wang YG, Chai YS, Hu J, Jiang JF, Yan XJ, Du LJ.	Zhongguo Zhong Yao Za Zhi. 2016 Jun;41(12):2362-2370. doi: 10.4268/cjcmm20161231. Chinese.	Zhongguo Zhong Yao Za Zhi. 2016	PubMed	citation	PMID:28901086	pubmed	28901086	create date:2016/06/01 | first author:Yuan ZY
Berberine induces neuronal differentiation through inhibition of cancer stemness and epithelial-mesenchymal transition in neuroblastoma cells.	/pubmed/27235712	Naveen CR, Gaikwad S, Agrawal-Rajput R.	Phytomedicine. 2016 Jun 15;23(7):736-44. doi: 10.1016/j.phymed.2016.03.013. Epub 2016 Apr 13.	Phytomedicine. 2016	PubMed	citation	PMID:27235712	pubmed	27235712	create date:2016/05/29 | first author:Naveen CR
Development and evaluation of vitamin E d-α-tocopheryl polyethylene glycol 1000 succinate-mixed polymeric phospholipid micelles of berberine as an anticancer nanopharmaceutical.	/pubmed/27217747	Shen R, Kim JJ, Yao M, Elbayoumi TA.	Int J Nanomedicine. 2016 Apr 26;11:1687-700. doi: 10.2147/IJN.S103332. eCollection 2016.	Int J Nanomedicine. 2016	PubMed	citation	PMID:27217747 | PMCID:PMC4853014	pubmed	27217747	create date:2016/05/25 | first author:Shen R
Berberine in combination with cisplatin suppresses breast cancer cell growth through induction of DNA breaks and caspase-3-dependent apoptosis.	/pubmed/27177238	Zhao Y, Jing Z, Li Y, Mao W.	Oncol Rep. 2016 Jul;36(1):567-72. doi: 10.3892/or.2016.4785. Epub 2016 May 5.	Oncol Rep. 2016	PubMed	citation	PMID:27177238	pubmed	27177238	create date:2016/05/14 | first author:Zhao Y
Berberine modulates cisplatin sensitivity of human gastric cancer cells by upregulation of miR-203.	/pubmed/27142767	You HY, Xie XM, Zhang WJ, Zhu HL, Jiang FZ.	In Vitro Cell Dev Biol Anim. 2016 Sep;52(8):857-63. doi: 10.1007/s11626-016-0044-y. Epub 2016 May 3.	In Vitro Cell Dev Biol Anim. 2016	PubMed	citation	PMID:27142767	pubmed	27142767	create date:2016/05/05 | first author:You HY
Berberine induces mitochondrial apoptosis of EBV-transformed B cells through p53-mediated regulation of XAF1 and GADD45α.	/pubmed/27121748	Park GB, Park SH, Kim D, Kim YS, Yoon SH, Hur DY.	Int J Oncol. 2016 Jul;49(1):411-21. doi: 10.3892/ijo.2016.3502. Epub 2016 Apr 26.	Int J Oncol. 2016	PubMed	citation	PMID:27121748	pubmed	27121748	create date:2016/04/29 | first author:Park GB
Renoprotective effect of berberine via regulating the PGE2 -EP1-Gαq-Ca(2+) signalling pathway in glomerular mesangial cells of diabetic rats.	/pubmed/27098986	Ni WJ, Tang LQ, Zhou H, Ding HH, Qiu YY.	J Cell Mol Med. 2016 Aug;20(8):1491-502. doi: 10.1111/jcmm.12837. Epub 2016 Apr 21.	J Cell Mol Med. 2016	PubMed	citation	PMID:27098986 | PMCID:PMC4956950	pubmed	27098986	create date:2016/04/22 | first author:Ni WJ
One new berberine from the branches and leaves of Polyalthia obliqua Hook.f. & Thomson.	/pubmed/27093519	Wu LJ, Zheng CJ, Wang LK, Han CR, Song XP, Chen GY, Zhou XM, Wu SY, Li XB, Bai M, Liu CX, Yao J.	Nat Prod Res. 2016 Oct;30(20):2285-90. doi: 10.1080/14786419.2016.1164699. Epub 2016 Apr 19.	Nat Prod Res. 2016	PubMed	citation	PMID:27093519	pubmed	27093519	create date:2016/04/20 | first author:Wu LJ
Up-Regulation of PAI-1 and Down-Regulation of uPA Are Involved in Suppression of Invasiveness and Motility of Hepatocellular Carcinoma Cells by a Natural Compound Berberine.	/pubmed/27092498	Wang X, Wang N, Li H, Liu M, Cao F, Yu X, Zhang J, Tan Y, Xiang L, Feng Y.	Int J Mol Sci. 2016 Apr 16;17(4):577. doi: 10.3390/ijms17040577.	Int J Mol Sci. 2016	PubMed	citation	PMID:27092498 | PMCID:PMC4849033	pubmed	27092498	create date:2016/04/20 | first author:Wang X
Berberine suppresses migration of MCF-7 breast cancer cells through down-regulation of chemokine receptors.	/pubmed/27081456	Ahmadiankia N, Moghaddam HK, Mishan MA, Bahrami AR, Naderi-Meshkin H, Bidkhori HR, Moghaddam M, Mirfeyzi SJ.	Iran J Basic Med Sci. 2016 Feb;19(2):125-31.	Iran J Basic Med Sci. 2016	PubMed	citation	PMID:27081456 | PMCID:PMC4818359	pubmed	27081456	create date:2016/04/16 | first author:Ahmadiankia N
Protective effect of berberine on doxorubicin‑induced acute hepatorenal toxicity in rats.	/pubmed/27035423	Chen X, Zhang Y, Zhu Z, Liu H, Guo H, Xiong C, Xie K, Zhang X, Su S.	Mol Med Rep. 2016 May;13(5):3953-60. doi: 10.3892/mmr.2016.5017. Epub 2016 Mar 21.	Mol Med Rep. 2016	PubMed	citation	PMID:27035423	pubmed	27035423	create date:2016/04/02 | first author:Chen X
Silver Nanoparticles Exhibit the Dose-Dependent Anti-Proliferative Effect against Human Squamous Carcinoma Cells Attenuated in the Presence of Berberine.	/pubmed/26999092	Dziedzic A, Kubina R, Bułdak RJ, Skonieczna M, Cholewa K.	Molecules. 2016 Mar 17;21(3):365. doi: 10.3390/molecules21030365.	Molecules. 2016	PubMed	citation	PMID:26999092	pubmed	26999092	create date:2016/03/22 | first author:Dziedzic A
Solution and Solid-State Analysis of Binding of 13-Substituted Berberine Analogues to Human Telomeric G-quadruplexes.	/pubmed/26865223	Ferraroni M, Bazzicalupi C, Papi F, Fiorillo G, Guamán-Ortiz LM, Nocentini A, Scovassi AI, Lombardi P, Gratteri P.	Chem Asian J. 2016 Apr 5;11(7):1107-15. doi: 10.1002/asia.201600116. Epub 2016 Mar 11.	Chem Asian J. 2016	PubMed	citation	PMID:26865223	pubmed	26865223	create date:2016/02/13 | first author:Ferraroni M
Research progress on berberine with a special focus on its oral bioavailability.	/pubmed/26851175	Liu CS, Zheng YR, Zhang YF, Long XY.	Fitoterapia. 2016 Mar;109:274-82. doi: 10.1016/j.fitote.2016.02.001. Epub 2016 Feb 2. Review.	Fitoterapia. 2016	PubMed	citation	PMID:26851175	pubmed	26851175	create date:2016/02/07 | first author:Liu CS
Berberine inhibits androgen synthesis by interaction with aldo-keto reductase 1C3 in 22Rv1 prostate cancer cells.	/pubmed/26698234	Tian Y, Zhao L, Wang Y, Zhang H, Xu D, Zhao X, Li Y, Li J.	Asian J Androl. 2016 Jul-Aug;18(4):607-12. doi: 10.4103/1008-682X.169997.	Asian J Androl. 2016	PubMed	citation	PMID:26698234 | PMCID:PMC4955188	pubmed	26698234	create date:2015/12/25 | first author:Tian Y
Melatonin inhibits AP-2β/hTERT, NF-κB/COX-2 and Akt/ERK and activates caspase/Cyto C signaling to enhance the antitumor activity of berberine in lung cancer cells.	/pubmed/26672764	Lu JJ, Fu L, Tang Z, Zhang C, Qin L, Wang J, Yu Z, Shi D, Xiao X, Xie F, Huang W, Deng W.	Oncotarget. 2016 Jan 19;7(3):2985-3001. doi: 10.18632/oncotarget.6407.	Oncotarget. 2016	PubMed	citation	PMID:26672764 | PMCID:PMC4823085	pubmed	26672764	create date:2015/12/18 | first author:Lu JJ
TATA boxes in gene transcription and poly (A) tails in mRNA stability: New perspective on the effects of berberine.	/pubmed/26671652	Yuan ZY, Lu X, Lei F, Chai YS, Wang YG, Jiang JF, Feng TS, Wang XP, Yu X, Yan XJ, Xing DM, Du LJ.	Sci Rep. 2015 Dec 16;5:18326. doi: 10.1038/srep18326.	Sci Rep. 2015	PubMed	citation	PMID:26671652 | PMCID:PMC4680869	pubmed	26671652	create date:2015/12/17 | first author:Yuan ZY
Role of Berberine on molecular markers involved in migration of esophageal cancer cells.	/pubmed/26667771	Mishan MA, Ahmadiankia N, Matin MM, Heirani-Tabasi A, Shahriyari M, Bidkhori HR, Naderi-Meshkin H, Bahrami AR.	Cell Mol Biol (Noisy-le-grand). 2015 Dec 14;61(8):37-43.	Cell Mol Biol (Noisy-le-grand). 2015	PubMed	citation	PMID:26667771	pubmed	26667771	create date:2015/12/17 | first author:Mishan MA
A Single Arm Pilot Study of Effects of Berberine on the Menstrual Pattern, Ovulation Rate, Hormonal and Metabolic Profiles in Anovulatory Chinese Women with Polycystic Ovary Syndrome.	/pubmed/26645811	Li L, Li C, Pan P, Chen X, Wu X, Ng EH, Yang D.	PLoS One. 2015 Dec 8;10(12):e0144072. doi: 10.1371/journal.pone.0144072. eCollection 2015.	PLoS One. 2015	PubMed	citation	PMID:26645811 | PMCID:PMC4672885	pubmed	26645811	create date:2015/12/10 | first author:Li L
Inhibition of p38 mitogen-activated protein kinase potentiates the apoptotic effect of berberine/tumor necrosis factor-related apoptosis-inducing ligand combination therapy.	/pubmed/26622773	Refaat A, Abdelhamed S, Saiki I, Sakurai H.	Oncol Lett. 2015 Sep;10(3):1907-1911. Epub 2015 Jul 15.	Oncol Lett. 2015	PubMed	citation	PMID:26622773 | PMCID:PMC4533710	pubmed	26622773	create date:2015/12/02 | first author:Refaat A
Pharmacological effects of berberine and its derivatives: a patent update.	/pubmed/26610159	Jin Y, Khadka DB, Cho WJ.	Expert Opin Ther Pat. 2016;26(2):229-43. doi: 10.1517/13543776.2016.1118060. Epub 2015 Dec 4. Review.	Expert Opin Ther Pat. 2016	PubMed	citation	PMID:26610159	pubmed	26610159	create date:2015/11/27 | first author:Jin Y
Functional Cross-Talking between Differentially Expressed and Alternatively Spliced Genes in Human Liver Cancer Cells Treated with Berberine.	/pubmed/26606055	Sheng Z, Sun Y, Zhu R, Jiao N, Tang K, Cao Z, Ma C.	PLoS One. 2015 Nov 25;10(11):e0143742. doi: 10.1371/journal.pone.0143742. eCollection 2015.	PLoS One. 2015	PubMed	citation	PMID:26606055 | PMCID:PMC4659683	pubmed	26606055	create date:2015/11/26 | first author:Sheng Z
Potential Compounds for Oral Cancer Treatment: Resveratrol, Nimbolide, Lovastatin, Bortezomib, Vorinostat, Berberine, Pterostilbene, Deguelin, Andrographolide, and Colchicine.	/pubmed/26536350	Bundela S, Sharma A, Bisen PS.	PLoS One. 2015 Nov 4;10(11):e0141719. doi: 10.1371/journal.pone.0141719. eCollection 2015.	PLoS One. 2015	PubMed	citation	PMID:26536350 | PMCID:PMC4633227	pubmed	26536350	create date:2015/11/05 | first author:Bundela S
Berberine Increases Doxorubicin Sensitivity by Suppressing STAT3 in Lung Cancer.	/pubmed/26503561	Zhu T, Li LL, Xiao GF, Luo QZ, Liu QZ, Yao KT, Xiao GH.	Am J Chin Med. 2015;43(7):1487-502. doi: 10.1142/S0192415X15500846. Epub 2015 Oct 27.	Am J Chin Med. 2015	PubMed	citation	PMID:26503561	pubmed	26503561	create date:2015/10/28 | first author:Zhu T
Berberine-induced anticancer activities in FaDu head and neck squamous cell carcinoma cells.	/pubmed/26503508	Seo YS, Yim MJ, Kim BH, Kang KR, Lee SY, Oh JS, You JS, Kim SG, Yu SJ, Lee GJ, Kim DK, Kim CS, Kim JS, Kim JS.	Oncol Rep. 2015 Dec;34(6):3025-34.	Oncol Rep. 2015	PubMed	citation	PMID:26503508	pubmed	26503508	create date:2015/10/28 | first author:Seo YS
Berberine and Coptidis Rhizoma as potential anticancer agents: Recent updates and future perspectives.	/pubmed/26494507	Wang N, Tan HY, Li L, Yuen MF, Feng Y.	J Ethnopharmacol. 2015 Dec 24;176:35-48. doi: 10.1016/j.jep.2015.10.028. Epub 2015 Oct 19. Review.	J Ethnopharmacol. 2015	PubMed	citation	PMID:26494507	pubmed	26494507	create date:2015/10/24 | first author:Wang N
Berberine and Curcumin Target Survivin and STAT3 in Gastric Cancer Cells and Synergize Actions of Standard Chemotherapeutic 5-Fluorouracil.	/pubmed/26492225	Pandey A, Vishnoi K, Mahata S, Tripathi SC, Misra SP, Misra V, Mehrotra R, Dwivedi M, Bharti AC.	Nutr Cancer. 2015;67(8):1293-304. doi: 10.1080/01635581.2015.1085581. Epub 2015 Oct 22.	Nutr Cancer. 2015	PubMed	citation	PMID:26492225	pubmed	26492225	create date:2015/10/23 | first author:Pandey A
[Effect and mechanism of EGFR expression in macrophages on the anti-cancer effect of berberine on colorectal cancer].	/pubmed/26463023	Lu N, Tong Z, Zhang M, Lu L, Cao H.	Zhonghua Zhong Liu Za Zhi. 2015 May;37(5):342-6. Chinese.	Zhonghua Zhong Liu Za Zhi. 2015	PubMed	citation	PMID:26463023	pubmed	26463023	create date:2015/10/16 | first author:Lu N
A newly identified berberine derivative induces cancer cell senescence by stabilizing endogenous G-quadruplexes and sparking a DNA damage response at the telomere region.	/pubmed/26462146	Xiong YX, Su HF, Lv P, Ma Y, Wang SK, Miao H, Liu HY, Tan JH, Ou TM, Gu LQ, Huang ZS.	Oncotarget. 2015 Nov 3;6(34):35625-35. doi: 10.18632/oncotarget.5521.	Oncotarget. 2015	PubMed	citation	PMID:26462146 | PMCID:PMC4742130	pubmed	26462146	create date:2015/10/16 | first author:Xiong YX
Quantitative evaluation of berberine subcellular distribution and cellular accumulation in non-small cell lung cancer cells by UPLC-MS/MS.	/pubmed/26452787	Yuan ZW, Leung EL, Fan XX, Zhou H, Ma WZ, Liu L, Xie Y.	Talanta. 2015 Nov 1;144:20-8. doi: 10.1016/j.talanta.2015.05.017. Epub 2015 May 19.	Talanta. 2015	PubMed	citation	PMID:26452787	pubmed	26452787	create date:2015/10/11 | first author:Yuan ZW
Hormetic Effect of Berberine Attenuates the Anticancer Activity of Chemotherapeutic Agents.	/pubmed/26421434	Bao J, Huang B, Zou L, Chen S, Zhang C, Zhang Y, Chen M, Wan JB, Su H, Wang Y, He C.	PLoS One. 2015 Sep 30;10(9):e0139298. doi: 10.1371/journal.pone.0139298. eCollection 2015.	PLoS One. 2015	PubMed	citation	PMID:26421434 | PMCID:PMC4589364	pubmed	26421434	create date:2015/10/01 | first author:Bao J
Inhibitory effect of berberine on human skin squamous cell carcinoma A431 cells.	/pubmed/26400287	Li DX, Zhang J, Zhang Y, Zhao PW, Yang LM.	Genet Mol Res. 2015 Sep 8;14(3):10553-68. doi: 10.4238/2015.September.8.17.	Genet Mol Res. 2015	PubMed	citation	PMID:26400287	pubmed	26400287	create date:2015/09/25 | first author:Li DX
Berberine may rescue Fusobacterium nucleatum-induced colorectal tumorigenesis by modulating the tumor microenvironment.	/pubmed/26397137	Yu YN, Yu TC, Zhao HJ, Sun TT, Chen HM, Chen HY, An HF, Weng YR, Yu J, Li M, Qin WX, Ma X, Shen N, Hong J, Fang JY.	Oncotarget. 2015 Oct 13;6(31):32013-26. doi: 10.18632/oncotarget.5166.	Oncotarget. 2015	PubMed	citation	PMID:26397137 | PMCID:PMC4741656	pubmed	26397137	create date:2015/09/24 | first author:Yu YN
Berberine Regulated Lipid Metabolism in the Presence of C75, Compound C, and TOFA in Breast Cancer Cell Line MCF-7.	/pubmed/26351511	Tan W, Zhong Z, Wang S, Suo Z, Yang X, Hu X, Wang Y.	Evid Based Complement Alternat Med. 2015;2015:396035. doi: 10.1155/2015/396035. Epub 2015 Aug 13.	Evid Based Complement Alternat Med. 2015	PubMed	citation	PMID:26351511 | PMCID:PMC4550799	pubmed	26351511	create date:2015/09/10 | first author:Tan W
Effect of new berberine derivatives on colon cancer cells.	/pubmed/26341980	Guamán Ortiz LM, Croce AL, Aredia F, Sapienza S, Fiorillo G, Syeda TM, Buzzetti F, Lombardi P, Scovassi AI.	Acta Biochim Biophys Sin (Shanghai). 2015 Oct;47(10):824-33. doi: 10.1093/abbs/gmv077. Epub 2015 Sep 3.	Acta Biochim Biophys Sin (Shanghai). 2015	PubMed	citation	PMID:26341980	pubmed	26341980	create date:2015/09/06 | first author:Guamán Ortiz LM
Selective repression of RET proto-oncogene in medullary thyroid carcinoma by a natural alkaloid berberine.	/pubmed/26307103	Kumarasamy VM, Shin YJ, White J, Sun D.	BMC Cancer. 2015 Aug 26;15:599. doi: 10.1186/s12885-015-1610-5.	BMC Cancer. 2015	PubMed	citation	PMID:26307103 | PMCID:PMC4549123	pubmed	26307103	create date:2015/08/27 | first author:Kumarasamy VM
[Influence of Berberine on Cisplatin Antineoplastic Effect in A549 Cells].	/pubmed/26302344	Jiang G, Li L, Wu X, Dong S, Tong X.	Zhongguo Fei Ai Za Zhi. 2015 Aug;18(8):481-6. doi: 10.3779/j.issn.1009-3419.2015.08.03. Chinese.	Zhongguo Fei Ai Za Zhi. 2015	PubMed	citation	PMID:26302344	pubmed	26302344	create date:2015/08/25 | first author:Jiang G
Berberine, a natural compound, suppresses Hedgehog signaling pathway activity and cancer growth.	/pubmed/26296751	Wang J, Peng Y, Liu Y, Yang J, Ding N, Tan W.	BMC Cancer. 2015 Aug 22;15:595. doi: 10.1186/s12885-015-1596-z.	BMC Cancer. 2015	PubMed	citation	PMID:26296751 | PMCID:PMC4546096	pubmed	26296751	create date:2015/08/25 | first author:Wang J
Design and synthesis of a berberine dimer: a fluorescent ligand with high affinity towards G-quadruplexes.	/pubmed/26272465	Tera M, Hirokawa T, Okabe S, Sugahara K, Seimiya H, Shimamoto K.	Chemistry. 2015 Oct 5;21(41):14519-28. doi: 10.1002/chem.201501693. Epub 2015 Aug 13.	Chemistry. 2015	PubMed	citation	PMID:26272465	pubmed	26272465	create date:2015/08/15 | first author:Tera M
Evaluation of Synergetic Anticancer Activity of Berberine and Curcumin on Different Models of A549, Hep-G2, MCF-7, Jurkat, and K562 Cell Lines.	/pubmed/26247019	Balakrishna A, Kumar MH.	Biomed Res Int. 2015;2015:354614. doi: 10.1155/2015/354614. Epub 2015 Jun 29.	Biomed Res Int. 2015	PubMed	citation	PMID:26247019 | PMCID:PMC4499639	pubmed	26247019	create date:2015/08/08 | first author:Balakrishna A
Protection of Gastrointestinal Mucosa from Acute Heavy Alcohol Consumption: The Effect of Berberine and Its Correlation with TLR2, 4/IL1β-TNFα Signaling.	/pubmed/26226164	Wang XP, Lei F, Du F, Chai YS, Jiang JF, Wang YG, Yu X, Yan XJ, Xing DM, Du LJ.	PLoS One. 2015 Jul 30;10(7):e0134044. doi: 10.1371/journal.pone.0134044. eCollection 2015.	PLoS One. 2015	PubMed	citation	PMID:26226164 | PMCID:PMC4520689	pubmed	26226164	create date:2015/08/01 | first author:Wang XP
Antioxidant Effect of Berberine and its Phenolic Derivatives Against Human Fibrosarcoma Cells.	/pubmed/26225680	Pongkittiphan V, Chavasiri W, Supabphol R.	Asian Pac J Cancer Prev. 2015;16(13):5371-6.	Asian Pac J Cancer Prev. 2015	PubMed	citation	PMID:26225680	pubmed	26225680	create date:2015/08/01 | first author:Pongkittiphan V
[18F-Berberine Derivatives: a Potential Molecular Imaging Agent for Tumor Targeting by PET/CT Tumor].	/pubmed/26211272	Mei X, Wu X, Zhang T, Liang M, Fan C.	Sheng Wu Yi Xue Gong Cheng Xue Za Zhi. 2015 Apr;32(2):460-4. Chinese.	Sheng Wu Yi Xue Gong Cheng Xue Za Zhi. 2015	PubMed	citation	PMID:26211272	pubmed	26211272	create date:2015/07/28 | first author:Mei X
Renoprotective effects of berberine through regulation of the MMPs/TIMPs system in streptozocin-induced diabetic nephropathy in rats.	/pubmed/26192633	Ni WJ, Ding HH, Zhou H, Qiu YY, Tang LQ.	Eur J Pharmacol. 2015 Oct 5;764:448-56. doi: 10.1016/j.ejphar.2015.07.040. Epub 2015 Jul 17.	Eur J Pharmacol. 2015	PubMed	citation	PMID:26192633	pubmed	26192633	create date:2015/07/21 | first author:Ni WJ
Antiangiogenic and antitumor activities of berberine derivative NAX014 compound in a transgenic murine model of HER2/neu-positive mammary carcinoma.	/pubmed/26168818	Pierpaoli E, Damiani E, Orlando F, Lucarini G, Bartozzi B, Lombardi P, Salvatore C, Geroni C, Donati A, Provinciali M.	Carcinogenesis. 2015 Oct;36(10):1169-79. doi: 10.1093/carcin/bgv103. Epub 2015 Jul 13.	Carcinogenesis. 2015	PubMed	citation	PMID:26168818	pubmed	26168818	create date:2015/07/15 | first author:Pierpaoli E
Induction of G₂/M Arrest by Berberine via Activation of PI3K/Akt and p38 in Human Chondrosarcoma Cell Line.	/pubmed/26168133	Eo SH, Kim JH, Kim SJ.	Oncol Res. 2014;22(3):147-57. doi: 10.3727/096504015X14298122915583.	Oncol Res. 2014	PubMed	citation	PMID:26168133	pubmed	26168133	create date:2015/07/15 | first author:Eo SH
Immunotoxicity induced in mice by subacute exposure to berberine.	/pubmed/26100397	Mahmoudi M, Zamani Taghizadeh Rabe S, Balali-Mood M, Karimi G, Memar B, Rahnama M, Tabasi N, Khazaee M, Riahi-Zanjani B.	J Immunotoxicol. 2016;13(2):255-62. doi: 10.3109/1547691X.2015.1058306. Epub 2015 Jun 23.	J Immunotoxicol. 2016	PubMed	citation	PMID:26100397	pubmed	26100397	create date:2015/06/24 | first author:Mahmoudi M
Berberine Sensitizes Human Ovarian Cancer Cells to Cisplatin Through miR-93/PTEN/Akt Signaling Pathway.	/pubmed/26087719	Chen Q, Qin R, Fang Y, Li H.	Cell Physiol Biochem. 2015;36(3):956-65. doi: 10.1159/000430270. Epub 2015 Jun 12.	Cell Physiol Biochem. 2015	PubMed	citation	PMID:26087719	pubmed	26087719	create date:2015/06/20 | first author:Chen Q
Berberine induces apoptosis by suppressing the arachidonic acid metabolic pathway in hepatocellular carcinoma.	/pubmed/26081696	Li J, Li O, Kan M, Zhang M, Shao D, Pan Y, Zheng H, Zhang X, Chen L, Liu S.	Mol Med Rep. 2015 Sep;12(3):4572-7. doi: 10.3892/mmr.2015.3926. Epub 2015 Jun 12.	Mol Med Rep. 2015	PubMed	citation	PMID:26081696	pubmed	26081696	create date:2015/06/18 | first author:Li J
Effects of berberine on proliferation, cell cycle distribution and apoptosis of human breast cancer T47D and MCF7 cell lines.	/pubmed/26019795	Barzegar E, Fouladdel S, Movahhed TK, Atashpour S, Ghahremani MH, Ostad SN, Azizi E.	Iran J Basic Med Sci. 2015 Apr;18(4):334-42.	Iran J Basic Med Sci. 2015	PubMed	citation	PMID:26019795 | PMCID:PMC4439447	pubmed	26019795	create date:2015/05/29 | first author:Barzegar E
Targeting of multiple oncogenic signaling pathways by Hsp90 inhibitor alone or in combination with berberine for treatment of colorectal cancer.	/pubmed/25982393	Su YH, Tang WC, Cheng YW, Sia P, Huang CC, Lee YC, Jiang HY, Wu MH, Lai IL, Lee JW, Lee KH.	Biochim Biophys Acta. 2015 Oct;1853(10 Pt A):2261-72. doi: 10.1016/j.bbamcr.2015.05.012. Epub 2015 May 14.	Biochim Biophys Acta. 2015	PubMed	citation	PMID:25982393	pubmed	25982393	create date:2015/05/20 | first author:Su YH
Berberine Inhibits Invasion and Metastasis of Colorectal Cancer Cells via COX-2/PGE2 Mediated JAK2/STAT3 Signaling Pathway.	/pubmed/25954974	Liu X, Ji Q, Ye N, Sui H, Zhou L, Zhu H, Fan Z, Cai J, Li Q.	PLoS One. 2015 May 8;10(5):e0123478. doi: 10.1371/journal.pone.0123478. eCollection 2015.	PLoS One. 2015	PubMed	citation	PMID:25954974 | PMCID:PMC4425560	pubmed	25954974	create date:2015/05/09 | first author:Liu X
Improve bile duct-targeted drug delivery and therapeutic efficacy for cholangiocarcinoma by cucurbitacin B loaded phospholipid complex modified with berberine hydrochloride.	/pubmed/25882012	Cheng L, Xu PH, Shen BD, Shen G, Li JJ, Qiu L, Liu CY, Yuan HL, Han J.	Int J Pharm. 2015 Jul 15;489(1-2):148-57. doi: 10.1016/j.ijpharm.2015.04.024. Epub 2015 Apr 13.	Int J Pharm. 2015	PubMed	citation	PMID:25882012	pubmed	25882012	create date:2015/04/18 | first author:Cheng L
Akt signaling is associated with the berberine-induced apoptosis of human gastric cancer cells.	/pubmed/25837881	Yi T, Zhuang L, Song G, Zhang B, Li G, Hu T.	Nutr Cancer. 2015;67(3):523-31. doi: 10.1080/01635581.2015.1004733.	Nutr Cancer. 2015	PubMed	citation	PMID:25837881	pubmed	25837881	create date:2015/04/04 | first author:Yi T
Systematic analysis of berberine-induced signaling pathway between miRNA clusters and mRNAs and identification of mir-99a ∼ 125b cluster function by seed-targeting inhibitors in multiple myeloma cells.	/pubmed/25826415	Feng M, Luo X, Gu C, Li Y, Zhu X, Fei J.	RNA Biol. 2015;12(1):82-91. doi: 10.1080/15476286.2015.1017219.	RNA Biol. 2015	PubMed	citation	PMID:25826415 | PMCID:PMC4615191	pubmed	25826415	create date:2015/04/01 | first author:Feng M
Berberine regulates melanin synthesis by activating PI3K/AKT, ERK and GSK3β in B16F10 melanoma cells.	/pubmed/25716948	Song YC, Lee Y, Kim HM, Hyun MY, Lim YY, Song KY, Kim BJ.	Int J Mol Med. 2015 Apr;35(4):1011-6. doi: 10.3892/ijmm.2015.2113. Epub 2015 Feb 26.	Int J Mol Med. 2015	PubMed	citation	PMID:25716948	pubmed	25716948	create date:2015/02/27 | first author:Song YC
Berberine inhibits the proliferation of human uterine leiomyoma cells.	/pubmed/25682924	Wu HL, Chuang TY, Al-Hendy A, Diamond MP, Azziz R, Chen YH.	Fertil Steril. 2015 Apr;103(4):1098-106. doi: 10.1016/j.fertnstert.2015.01.010. Epub 2015 Feb 14.	Fertil Steril. 2015	PubMed	citation	PMID:25682924	pubmed	25682924	create date:2015/02/17 | first author:Wu HL
Synergy among thymol, eugenol, berberine, cinnamaldehyde and streptomycin against planktonic and biofilm-associated food-borne pathogens.	/pubmed/25661823	Liu Q, Niu H, Zhang W, Mu H, Sun C, Duan J.	Lett Appl Microbiol. 2015 May;60(5):421-30. doi: 10.1111/lam.12401. Epub 2015 Mar 16.	Lett Appl Microbiol. 2015	PubMed	citation	PMID:25661823	pubmed	25661823	create date:2015/02/11 | first author:Liu Q
Berberine induces FasL-related apoptosis through p38 activation in KB human oral cancer cells.	/pubmed/25634589	Kim JS, Oh D, Yim MJ, Park JJ, Kang KR, Cho IA, Moon SM, Oh JS, You JS, Kim CS, Kim DK, Lee SY, Lee GJ, Im HJ, Kim SG.	Oncol Rep. 2015 Apr;33(4):1775-82. doi: 10.3892/or.2015.3768. Epub 2015 Jan 29.	Oncol Rep. 2015	PubMed	citation	PMID:25634589 | PMCID:PMC4440222	pubmed	25634589	create date:2015/01/31 | first author:Kim JS
Berberine inhibits the proliferation of prostate cancer cells and induces G₀/G₁ or G₂/M phase arrest at different concentrations.	/pubmed/25572870	Lu W, Du S, Wang J.	Mol Med Rep. 2015 May;11(5):3920-4. doi: 10.3892/mmr.2014.3139. Epub 2014 Dec 30.	Mol Med Rep. 2015	PubMed	citation	PMID:25572870	pubmed	25572870	create date:2015/01/13 | first author:Lu W
Berberine inhibits the metastatic ability of prostate cancer cells by suppressing epithelial-to-mesenchymal transition (EMT)-associated genes with predictive and prognostic relevance.	/pubmed/25552920	Liu CH, Tang WC, Sia P, Huang CC, Yang PM, Wu MH, Lai IL, Lee KH.	Int J Med Sci. 2015 Jan 1;12(1):63-71. doi: 10.7150/ijms.9982. eCollection 2015.	Int J Med Sci. 2015	PubMed	citation	PMID:25552920 | PMCID:PMC4278877	pubmed	25552920	create date:2015/01/02 | first author:Liu CH
Berberine exhibits antitumor effects in human ovarian cancer cells.	/pubmed/25544381	Jin P, Zhang C, Li N.	Anticancer Agents Med Chem. 2015;15(4):511-6.	Anticancer Agents Med Chem. 2015	PubMed	citation	PMID:25544381	pubmed	25544381	create date:2014/12/30 | first author:Jin P
Berberine induces apoptosis via ROS generation in PANC-1 and MIA-PaCa2 pancreatic cell lines.	/pubmed/25517919	Park SH, Sung JH, Kim EJ, Chung N.	Braz J Med Biol Res. 2015 Feb;48(2):111-9. doi: 10.1590/1414-431X20144293. Epub 2014 Dec 12.	Braz J Med Biol Res. 2015	PubMed	citation	PMID:25517919 | PMCID:PMC4321216	pubmed	25517919	create date:2014/12/18 | first author:Park SH
Berberine induces senescence of human glioblastoma cells by downregulating the EGFR-MEK-ERK signaling pathway.	/pubmed/25504754	Liu Q, Xu X, Zhao M, Wei Z, Li X, Zhang X, Liu Z, Gong Y, Shao C.	Mol Cancer Ther. 2015 Feb;14(2):355-63. doi: 10.1158/1535-7163.MCT-14-0634. Epub 2014 Dec 12.	Mol Cancer Ther. 2015	PubMed	citation	PMID:25504754	pubmed	25504754	create date:2014/12/17 | first author:Liu Q
Berberine suppresses Id-1 expression and inhibits the growth and development of lung metastases in hepatocellular carcinoma.	/pubmed/25496992	Tsang CM, Cheung KC, Cheung YC, Man K, Lui VW, Tsao SW, Feng Y.	Biochim Biophys Acta. 2015 Mar;1852(3):541-51. doi: 10.1016/j.bbadis.2014.12.004. Epub 2014 Dec 8.	Biochim Biophys Acta. 2015	PubMed	citation	PMID:25496992	pubmed	25496992	create date:2014/12/17 | first author:Tsang CM
Novel Triazolyl berberine derivatives prepared via CuAAC click chemistry: Synthesis, Anticancer Activity and Structure-Activity Relationships.	/pubmed/25495465	Jin X, Yan L, Li HJ, Wang RL, Hu ZL, Jiang YY, Cao YB, Yan TH, Sun QY.	Anticancer Agents Med Chem. 2014 Dec 3. [Epub ahead of print]	Anticancer Agents Med Chem. 2014	PubMed	citation	PMID:25495465	pubmed	25495465	create date:2014/12/17 | first author:Jin X
Dose-Dependent AMPK-Dependent and Independent Mechanisms of Berberine and Metformin Inhibition of mTORC1, ERK, DNA Synthesis and Proliferation in Pancreatic Cancer Cells.	/pubmed/25493642	Ming M, Sinnett-Smith J, Wang J, Soares HP, Young SH, Eibl G, Rozengurt E.	PLoS One. 2014 Dec 10;9(12):e114573. doi: 10.1371/journal.pone.0114573. eCollection 2014.	PLoS One. 2014	PubMed	citation	PMID:25493642 | PMCID:PMC4262417	pubmed	25493642	create date:2014/12/11 | first author:Ming M
Novel triazolyl berberine derivatives prepared via CuAAC click chemistry: synthesis, anticancer activity and structure-activity relationships.	/pubmed/25482720	Jin X, Yan L, Li HJ, Wang RL, Hu ZL, Jiang YY, Cao YB, Yan TH, Sun QY.	Anticancer Agents Med Chem. 2015;15(1):89-98.	Anticancer Agents Med Chem. 2015	PubMed	citation	PMID:25482720	pubmed	25482720	create date:2014/12/09 | first author:Jin X
Berberine alters epigenetic modifications, disrupts microtubule network, and modulates HPV-18 E6-E7 oncoproteins by targeting p53 in cervical cancer cell HeLa: a mechanistic study including molecular docking.	/pubmed/25448308	Saha SK, Khuda-Bukhsh AR.	Eur J Pharmacol. 2014 Dec 5;744:132-46. doi: 10.1016/j.ejphar.2014.09.048. Epub 2014 Oct 18.	Eur J Pharmacol. 2014	PubMed	citation	PMID:25448308	pubmed	25448308	create date:2014/12/03 | first author:Saha SK
Transportation of berberine into HepG2, HeLa and SY5Y cells: a correlation to its anti-cancer effect.	/pubmed/25402492	Pang YN, Liang YW, Feng TS, Zhao S, Wu H, Chai YS, Lei F, Ding Y, Xing DM, Du LJ.	PLoS One. 2014 Nov 17;9(11):e112937. doi: 10.1371/journal.pone.0112937. eCollection 2014.	PLoS One. 2014	PubMed	citation	PMID:25402492 | PMCID:PMC4234535	pubmed	25402492	create date:2014/11/18 | first author:Pang YN
Berberine targets epidermal growth factor receptor signaling to suppress prostate cancer proliferation in vitro.	/pubmed/25394789	Huang ZH, Zheng HF, Wang WL, Wang Y, Zhong LF, Wu JL, Li QX.	Mol Med Rep. 2015 Mar;11(3):2125-8. doi: 10.3892/mmr.2014.2929. Epub 2014 Nov 12.	Mol Med Rep. 2015	PubMed	citation	PMID:25394789	pubmed	25394789	create date:2014/11/15 | first author:Huang ZH
Delayed luminescence to monitor programmed cell death induced by berberine on thyroid cancer cells.	/pubmed/25393968	Scordino A, Campisi A, Grasso R, Bonfanti R, Gulino M, Iauk L, Parenti R, Musumeci F.	J Biomed Opt. 2014;19(11):117005. doi: 10.1117/1.JBO.19.11.117005.	J Biomed Opt. 2014	PubMed	citation	PMID:25393968	pubmed	25393968	create date:2014/11/14 | first author:Scordino A
Berberine-induced apoptosis in human breast cancer cells is mediated by reactive oxygen species generation and mitochondrial-related apoptotic pathway.	/pubmed/25352028	Xie J, Xu Y, Huang X, Chen Y, Fu J, Xi M, Wang L.	Tumour Biol. 2015 Feb;36(2):1279-88. doi: 10.1007/s13277-014-2754-7. Epub 2014 Oct 29.	Tumour Biol. 2015	PubMed	citation	PMID:25352028	pubmed	25352028	create date:2014/10/30 | first author:Xie J
Berberine hydrochloride IL-8 dependently inhibits invasion and IL-8-independently promotes cell apoptosis in MDA-MB-231 cells.	/pubmed/25335112	Li X, Zhao SJ, Shi HL, Qiu SP, Xie JQ, Wu H, Zhang BB, Wang ZT, Yuan JY, Wu XJ.	Oncol Rep. 2014 Dec;32(6):2777-88. doi: 10.3892/or.2014.3520. Epub 2014 Sep 30.	Oncol Rep. 2014	PubMed	citation	PMID:25335112	pubmed	25335112	create date:2014/10/22 | first author:Li X
Berberine sensitizes rapamycin‑mediated human hepatoma cell death in vitro.	/pubmed/25310356	Guo N, Yan A, Gao X, Chen Y, He X, Hu Z, Mi M, Tang X, Gou X.	Mol Med Rep. 2014 Dec;10(6):3132-8. doi: 10.3892/mmr.2014.2608. Epub 2014 Oct 8.	Mol Med Rep. 2014	PubMed	citation	PMID:25310356	pubmed	25310356	create date:2014/10/14 | first author:Guo N
A gene expression signature-based approach reveals the mechanisms of action of the Chinese herbal medicine berberine.	/pubmed/25227736	Lee KH, Lo HL, Tang WC, Hsiao HH, Yang PM.	Sci Rep. 2014 Sep 17;4:6394. doi: 10.1038/srep06394.	Sci Rep. 2014	PubMed	citation	PMID:25227736 | PMCID:PMC5377252	pubmed	25227736	create date:2014/09/18 | first author:Lee KH
Berberine reverses epithelial-to-mesenchymal transition and inhibits metastasis and tumor-induced angiogenesis in human cervical cancer cells.	/pubmed/25217495	Chu SC, Yu CC, Hsu LS, Chen KS, Su MY, Chen PN.	Mol Pharmacol. 2014 Dec;86(6):609-23. doi: 10.1124/mol.114.094037. Epub 2014 Sep 12. Erratum in: Mol Pharmacol. 2017 Feb;91(2):158.	Mol Pharmacol. 2014	PubMed	citation	PMID:25217495	pubmed	25217495	create date:2014/09/14 | first author:Chu SC
Berberine interfered with breast cancer cells metabolism, balancing energy homeostasis.	/pubmed/25212656	Tan W, Li N, Tan R, Zhong Z, Suo Z, Yang X, Wang Y, Hu X.	Anticancer Agents Med Chem. 2015;15(1):66-78.	Anticancer Agents Med Chem. 2015	PubMed	citation	PMID:25212656	pubmed	25212656	create date:2014/09/13 | first author:Tan W
[Application of metabolomics in treating polycystic ovary syndrome with berberine based on ultra high performance liquid chromatography-mass spectrometry].	/pubmed/25185305	Li Y, Zhang C, Zhang H, Zhao X, Hou L, Xu G.	Se Pu. 2014 May;32(5):464-71. Chinese.	Se Pu. 2014	PubMed	citation	PMID:25185305	pubmed	25185305	create date:2014/09/05 | first author:Li Y
Effects of berberine in the gastrointestinal tract - a review of actions and therapeutic implications.	/pubmed/25183302	Chen C, Yu Z, Li Y, Fichna J, Storr M.	Am J Chin Med. 2014;42(5):1053-70. doi: 10.1142/S0192415X14500669. Epub 2014 Sep 3.	Am J Chin Med. 2014	PubMed	citation	PMID:25183302	pubmed	25183302	create date:2014/09/04 | first author:Chen C
Berberine, an epiphany against cancer.	/pubmed/25153862	Ortiz LM, Lombardi P, Tillhon M, Scovassi AI.	Molecules. 2014 Aug 15;19(8):12349-67. doi: 10.3390/molecules190812349. Review.	Molecules. 2014	PubMed	citation	PMID:25153862	pubmed	25153862	create date:2014/08/26 | first author:Ortiz LM
FoxO proteins' nuclear retention and BH3-only protein Bim induction evoke mitochondrial dysfunction-mediated apoptosis in berberine-treated HepG2 cells.	/pubmed/25128467	Shukla S, Rizvi F, Raisuddin S, Kakkar P.	Free Radic Biol Med. 2014 Nov;76:185-99. doi: 10.1016/j.freeradbiomed.2014.07.039. Epub 2014 Aug 13.	Free Radic Biol Med. 2014	PubMed	citation	PMID:25128467	pubmed	25128467	create date:2014/08/17 | first author:Shukla S
Design, synthesis, and anticancer activity of novel berberine derivatives prepared via CuAAC "click" chemistry as potential anticancer agents.	/pubmed/25120353	Jin X, Yan TH, Yan L, Li Q, Wang RL, Hu ZL, Jiang YY, Sun QY, Cao YB.	Drug Des Devel Ther. 2014 Aug 6;8:1047-59. doi: 10.2147/DDDT.S63228. eCollection 2014.	Drug Des Devel Ther. 2014	PubMed	citation	PMID:25120353 | PMCID:PMC4128789	pubmed	25120353	create date:2014/08/15 | first author:Jin X
Berberine induces apoptosis and DNA damage in MG‑63 human osteosarcoma cells.	/pubmed/25050485	Zhu Y, Ma N, Li HX, Tian L, Ba YF, Hao B.	Mol Med Rep. 2014 Oct;10(4):1734-8. doi: 10.3892/mmr.2014.2405. Epub 2014 Jul 21.	Mol Med Rep. 2014	PubMed	citation	PMID:25050485 | PMCID:PMC4148387	pubmed	25050485	create date:2014/07/23 | first author:Zhu Y
Synergistic inhibitory effect of berberine and d-limonene on human gastric carcinoma cell line MGC803.	/pubmed/25045784	Zhang XZ, Wang L, Liu DW, Tang GY, Zhang HY.	J Med Food. 2014 Sep;17(9):955-62. doi: 10.1089/jmf.2013.2967. Epub 2014 Jul 21.	J Med Food. 2014	PubMed	citation	PMID:25045784 | PMCID:PMC4152785	pubmed	25045784	create date:2014/07/22 | first author:Zhang XZ
Multiple effects of berberine derivatives on colon cancer cells.	/pubmed/25045712	Guamán Ortiz LM, Tillhon M, Parks M, Dutto I, Prosperi E, Savio M, Arcamone AG, Buzzetti F, Lombardi P, Scovassi AI.	Biomed Res Int. 2014;2014:924585. doi: 10.1155/2014/924585. Epub 2014 Jun 18.	Biomed Res Int. 2014	PubMed	citation	PMID:25045712 | PMCID:PMC4086420	pubmed	25045712	create date:2014/07/22 | first author:Guamán Ortiz LM
Integrative analysis of differential miRNA and functional study of miR-21 by seed-targeting inhibition in multiple myeloma cells in response to berberine.	/pubmed/25000828	Luo X, Gu J, Zhu R, Feng M, Zhu X, Li Y, Fei J.	BMC Syst Biol. 2014 Jul 7;8:82. doi: 10.1186/1752-0509-8-82.	BMC Syst Biol. 2014	PubMed	citation	PMID:25000828 | PMCID:PMC4096730	pubmed	25000828	create date:2014/07/09 | first author:Luo X
Effect of berberine on activity and mRNA expression of N-acetyltransferase in human lung cancer cell line A549.	/pubmed/24992757	Xi S, Chuang K, Fang K, Lee Y, Chung J, Chuang Y.	J Tradit Chin Med. 2014 Jun;34(3):302-8.	J Tradit Chin Med. 2014	PubMed	citation	PMID:24992757	pubmed	24992757	create date:2014/07/06 | first author:Xi S
Berberine-induced apoptotic and autophagic death of HepG2 cells requires AMPK activation.	/pubmed/24991192	Yu R, Zhang ZQ, Wang B, Jiang HX, Cheng L, Shen LM.	Cancer Cell Int. 2014 Jun 11;14:49. doi: 10.1186/1475-2867-14-49. eCollection 2014.	Cancer Cell Int. 2014	PubMed	citation	PMID:24991192 | PMCID:PMC4079188	pubmed	24991192	create date:2014/07/06 | first author:Yu R
Targets and mechanisms of berberine, a natural drug with potential to treat cancer with special focus on breast cancer.	/pubmed/24973693	Jabbarzadeh Kaboli P, Rahmat A, Ismail P, Ling KH.	Eur J Pharmacol. 2014 Oct 5;740:584-95. doi: 10.1016/j.ejphar.2014.06.025. Epub 2014 Jun 26. Review.	Eur J Pharmacol. 2014	PubMed	citation	PMID:24973693	pubmed	24973693	create date:2014/06/29 | first author:Jabbarzadeh Kaboli P
Mitochondrial protein cyclophilin-D-mediated programmed necrosis attributes to berberine-induced cytotoxicity in cultured prostate cancer cells.	/pubmed/24946211	Zhang LY, Wu YL, Gao XH, Guo F.	Biochem Biophys Res Commun. 2014 Jul 18;450(1):697-703. doi: 10.1016/j.bbrc.2014.06.039. Epub 2014 Jun 16.	Biochem Biophys Res Commun. 2014	PubMed	citation	PMID:24946211	pubmed	24946211	create date:2014/06/20 | first author:Zhang LY
Berberine-induced tumor suppressor p53 up-regulation gets involved in the regulatory network of MIR-23a in hepatocellular carcinoma.	/pubmed/24942805	Wang N, Zhu M, Wang X, Tan HY, Tsao SW, Feng Y.	Biochim Biophys Acta. 2014 Sep;1839(9):849-57. doi: 10.1016/j.bbagrm.2014.05.027. Epub 2014 Jun 3.	Biochim Biophys Acta. 2014	PubMed	citation	PMID:24942805	pubmed	24942805	create date:2014/06/20 | first author:Wang N
Berberine diminishes side population and down-regulates stem cell-associated genes in the pancreatic cancer cell lines PANC-1 and MIA PaCa-2.	/pubmed/24894821	Park SH, Sung JH, Chung N.	Mol Cell Biochem. 2014 Sep;394(1-2):209-15. doi: 10.1007/s11010-014-2096-1. Epub 2014 Jun 4.	Mol Cell Biochem. 2014	PubMed	citation	PMID:24894821	pubmed	24894821	create date:2014/06/05 | first author:Park SH
Berberine inhibits the expression of hypoxia induction factor-1alpha and increases the radiosensitivity of prostate cancer.	/pubmed/24886405	Zhang Q, Zhang C, Yang X, Yang B, Wang J, Kang Y, Wang Z, Li D, Huang G, Ma Z, Sun X, Cai J, Tao G, Dai S, Mao W, Ma J.	Diagn Pathol. 2014 May 27;9:98. doi: 10.1186/1746-1596-9-98.	Diagn Pathol. 2014	PubMed	citation	PMID:24886405 | PMCID:PMC4051149	pubmed	24886405	create date:2014/06/03 | first author:Zhang Q
Berberine induces apoptosis in human multiple myeloma cell line U266 through hypomethylation of p53 promoter.	/pubmed/24843889	Qing Y, Hu H, Liu Y, Feng T, Meng W, Jiang L, Sun Y, Yao Y.	Cell Biol Int. 2014 May;38(5):563-70.	Cell Biol Int. 2014	PubMed	citation	PMID:24843889	pubmed	24843889	create date:2014/05/21 | first author:Qing Y
Berberine regulates AMP-activated protein kinase signaling pathways and inhibits colon tumorigenesis in mice.	/pubmed/24838344	Li W, Hua B, Saud SM, Lin H, Hou W, Matter MS, Jia L, Colburn NH, Young MR.	Mol Carcinog. 2015 Oct;54(10):1096-109. doi: 10.1002/mc.22179. Epub 2014 May 17.	Mol Carcinog. 2015	PubMed	citation	PMID:24838344 | PMCID:PMC4504840	pubmed	24838344	create date:2014/05/20 | first author:Li W
[Apoptosis of MDA-MB-231 cells induced by berberine alpha-hydroxy beta-decanoylethyl sulfonate].	/pubmed/24783518	Tang JW, Lin J.	Yao Xue Xue Bao. 2014 Jan;49(1):131-5. Chinese.	Yao Xue Xue Bao. 2014	PubMed	citation	PMID:24783518	pubmed	24783518	create date:2014/05/03 | first author:Tang JW
p38α MAPK-mediated induction and interaction of FOXO3a and p53 contribute to the inhibited-growth and induced-apoptosis of human lung adenocarcinoma cells by berberine.	/pubmed/24766860	Zheng F, Tang Q, Wu J, Zhao S, Liang Z, Li L, Wu W, Hann S.	J Exp Clin Cancer Res. 2014 Apr 26;33:36. doi: 10.1186/1756-9966-33-36.	J Exp Clin Cancer Res. 2014	PubMed	citation	PMID:24766860 | PMCID:PMC4013801	pubmed	24766860	create date:2014/04/29 | first author:Zheng F
Berberine mitigates cyclophosphamide-induced hepatotoxicity by modulating antioxidant status and inflammatory cytokines.	/pubmed/24744190	Germoush MO, Mahmoud AM.	J Cancer Res Clin Oncol. 2014 Jul;140(7):1103-9. doi: 10.1007/s00432-014-1665-8. Epub 2014 Apr 18.	J Cancer Res Clin Oncol. 2014	PubMed	citation	PMID:24744190	pubmed	24744190	create date:2014/04/20 | first author:Germoush MO
Berberine and monacolin effects on the cardiovascular risk profile of women with oestroprogestin-induced hypercholesterolemia.	/pubmed/24728953	Cicero AF, Reggi A, Parini A, Morbini M, Rosticci M, Grandi E, Borghi C.	High Blood Press Cardiovasc Prev. 2014 Sep;21(3):221-6. doi: 10.1007/s40292-014-0052-5. Epub 2014 Apr 12.	High Blood Press Cardiovasc Prev. 2014	PubMed	citation	PMID:24728953	pubmed	24728953	create date:2014/04/15 | first author:Cicero AF
Enhancing the antitumor activity of berberine hydrochloride by solid lipid nanoparticle encapsulation.	/pubmed/24696391	Wang L, Li H, Wang S, Liu R, Wu Z, Wang C, Wang Y, Chen M.	AAPS PharmSciTech. 2014 Aug;15(4):834-44. doi: 10.1208/s12249-014-0112-0. Epub 2014 Apr 3. Erratum in: AAPS PharmSciTech. 2014 Oct;15(5):1355.	AAPS PharmSciTech. 2014	PubMed	citation	PMID:24696391 | PMCID:PMC4113611	pubmed	24696391	create date:2014/04/04 | first author:Wang L
Cytotoxicity enhancement in MDA-MB-231 cells by the combination treatment of tetrahydropalmatine and berberine derived from Corydalis yanhusuo W. T. Wang.	/pubmed/26401350	Zhao Y, Gao JL, Ji JW, Gao M, Yin QS, Qiu QL, Wang C, Chen SZ, Xu J, Liang RS, Cai YZ, Wang XF.	J Intercult Ethnopharmacol. 2014 Apr-Jun;3(2):68-72. doi: 10.5455/jice.20140123040224. Epub 2014 May 27.	J Intercult Ethnopharmacol. 2014	PubMed	citation	PMID:26401350 | PMCID:PMC4576799	pubmed	26401350	create date:2014/04/01 | first author:Zhao Y
Berberine hydrochloride impact on physiological processes and modulation of twist levels in nasopharyngeal carcinoma CNE-1 cells.	/pubmed/24641420	Li CH, Wu DF, Ding H, Zhao Y, Zhou KY, Xu DF.	Asian Pac J Cancer Prev. 2014;15(4):1851-7.	Asian Pac J Cancer Prev. 2014	PubMed	citation	PMID:24641420	pubmed	24641420	create date:2014/03/20 | first author:Li CH
Approaches to improve the oral bioavailability and effects of novel anticancer drugs berberine and betulinic acid.	/pubmed/24614362	Godugu C, Patel AR, Doddapaneni R, Somagoni J, Singh M.	PLoS One. 2014 Mar 10;9(3):e89919. doi: 10.1371/journal.pone.0089919. eCollection 2014.	PLoS One. 2014	PubMed	citation	PMID:24614362 | PMCID:PMC3948684	pubmed	24614362	create date:2014/03/13 | first author:Godugu C
Inhibition of retinoblastoma mRNA degradation through Poly (A) involved in the neuroprotective effect of berberine against cerebral ischemia.	/pubmed/24603897	Chai YS, Yuan ZY, Lei F, Wang YG, Hu J, Du F, Lu X, Jiang JF, Xing DM, Du LJ.	PLoS One. 2014 Mar 6;9(6):e90850. doi: 10.1371/journal.pone.0090850. eCollection 2014.	PLoS One. 2014	PubMed	citation	PMID:24603897 | PMCID:PMC3946351	pubmed	24603897	create date:2014/03/08 | first author:Chai YS
Uncoupling protein-2 mediates the protective action of berberine against oxidative stress in rat insulinoma INS-1E cells and in diabetic mouse islets.	/pubmed/24588674	Liu L, Liu J, Gao Y, Yu X, Xu G, Huang Y.	Br J Pharmacol. 2014 Jul;171(13):3246-54. doi: 10.1111/bph.12666.	Br J Pharmacol. 2014	PubMed	citation	PMID:24588674 | PMCID:PMC4080978	pubmed	24588674	create date:2014/03/05 | first author:Liu L
Berberine induces double-strand DNA breaks in Rev3 deficient cells.	/pubmed/24584584	Hu X, Wu X, Huang Y, Tong Q, Takeda S, Qing Y.	Mol Med Rep. 2014 May;9(5):1883-8. doi: 10.3892/mmr.2014.1999. Epub 2014 Feb 28.	Mol Med Rep. 2014	PubMed	citation	PMID:24584584	pubmed	24584584	create date:2014/03/04 | first author:Hu X
Preferential induction of CYP1A1 over CYP1B1 in human breast cancer MCF-7 cells after exposure to berberine.	/pubmed/24528081	Wen CJ, Wu LX, Fu LJ, Shen DY, Zhang X, Zhang YW, Yu J, Zhou HH.	Asian Pac J Cancer Prev. 2014;15(1):495-9.	Asian Pac J Cancer Prev. 2014	PubMed	citation	PMID:24528081	pubmed	24528081	create date:2014/02/18 | first author:Wen CJ
Berberine attenuates high glucose-induced proliferation and extracellular matrix accumulation in mesangial cells: involvement of suppression of cell cycle progression and NF-κB/AP-1 pathways.	/pubmed/24508662	Lan T, Wu T, Chen C, Chen X, Hao J, Huang J, Wang L, Huang H.	Mol Cell Endocrinol. 2014 Mar 25;384(1-2):109-16. doi: 10.1016/j.mce.2014.01.022. Epub 2014 Feb 5.	Mol Cell Endocrinol. 2014	PubMed	citation	PMID:24508662	pubmed	24508662	create date:2014/02/11 | first author:Lan T
Epithelial-to-mesenchymal transition markers to predict response of Berberine in suppressing lung cancer invasion and metastasis.	/pubmed/24456611	Qi HW, Xin LY, Xu X, Ji XX, Fan LH.	J Transl Med. 2014 Jan 24;12:22. doi: 10.1186/1479-5876-12-22.	J Transl Med. 2014	PubMed	citation	PMID:24456611 | PMCID:PMC3944941	pubmed	24456611	create date:2014/01/25 | first author:Qi HW
Berberine suppresses tumorigenicity and growth of nasopharyngeal carcinoma cells by inhibiting STAT3 activation induced by tumor associated fibroblasts.	/pubmed/24380387	Tsang CM, Cheung YC, Lui VW, Yip YL, Zhang G, Lin VW, Cheung KC, Feng Y, Tsao SW.	BMC Cancer. 2013 Dec 31;13:619. doi: 10.1186/1471-2407-13-619.	BMC Cancer. 2013	PubMed	citation	PMID:24380387 | PMCID:PMC3890551	pubmed	24380387	create date:2014/01/02 | first author:Tsang CM
Berberine suppresses TPA-induced fibronectin expression through the inhibition of VEGF secretion in breast cancer cells.	/pubmed/24335179	Kim S, Oh SJ, Lee J, Han J, Jeon M, Jung T, Lee SK, Bae SY, Kim J, Gil WH, Kim SW, Lee JE, Nam SJ.	Cell Physiol Biochem. 2013;32(5):1541-50. doi: 10.1159/000356591. Epub 2013 Nov 29.	Cell Physiol Biochem. 2013	PubMed	citation	PMID:24335179	pubmed	24335179	create date:2013/12/18 | first author:Kim S
Berberine induces apoptosis in p53-null leukemia cells by down-regulating XIAP at the post-transcriptional level.	/pubmed/24335171	Liu J, Zhang X, Liu A, Liu S, Zhang L, Wu B, Hu Q.	Cell Physiol Biochem. 2013;32(5):1213-24. doi: 10.1159/000354520. Epub 2013 Nov 14.	Cell Physiol Biochem. 2013	PubMed	citation	PMID:24335171	pubmed	24335171	create date:2013/12/18 | first author:Liu J
Berberine radiosensitizes human nasopharyngeal carcinoma by suppressing hypoxia-inducible factor-1α expression.	/pubmed/24325635	Zhang C, Yang X, Zhang Q, Yang B, Xu L, Qin Q, Zhu H, Liu J, Cai J, Tao G, Ma J, Ge X, Zhang S, Cheng H, Sun X.	Acta Otolaryngol. 2014 Feb;134(2):185-92. doi: 10.3109/00016489.2013.850176. Epub 2013 Dec 10.	Acta Otolaryngol. 2014	PubMed	citation	PMID:24325635	pubmed	24325635	create date:2013/12/12 | first author:Zhang C
Berberine metabolites could induce low density lipoprotein receptor up-regulation to exert lipid-lowering effects in human hepatoma cells.	/pubmed/24321576	Zhou Y, Cao S, Wang Y, Xu P, Yan J, Bin W, Qiu F, Kang N.	Fitoterapia. 2014 Jan;92:230-7. doi: 10.1016/j.fitote.2013.11.010. Epub 2013 Dec 7.	Fitoterapia. 2014	PubMed	citation	PMID:24321576	pubmed	24321576	create date:2013/12/11 | first author:Zhou Y
Genomic screening for targets regulated by berberine in breast cancer cells.	/pubmed/24289631	Wen CJ, Wu LX, Fu LJ, Yu J, Zhang YW, Zhang X, Zhou HH.	Asian Pac J Cancer Prev. 2013;14(10):6089-94.	Asian Pac J Cancer Prev. 2013	PubMed	citation	PMID:24289631	pubmed	24289631	create date:2013/12/03 | first author:Wen CJ
Chemopreventive effects of berberine on intestinal tumor development in Apcmin/+ mice.	/pubmed/24279644	Cao H, Song S, Zhang H, Zhang Y, Qu R, Yang B, Jing Y, Hu T, Yan F, Wang B.	BMC Gastroenterol. 2013 Nov 27;13:163. doi: 10.1186/1471-230X-13-163.	BMC Gastroenterol. 2013	PubMed	citation	PMID:24279644 | PMCID:PMC4222594	pubmed	24279644	create date:2013/11/28 | first author:Cao H
The combinational effect of vincristine and berberine on growth inhibition and apoptosis induction in hepatoma cells.	/pubmed/24243568	Wang L, Wei D, Han X, Zhang W, Fan C, Zhang J, Mo C, Yang M, Li J, Wang Z, Zhou Q, Xiao H.	J Cell Biochem. 2014 Apr;115(4):721-30. doi: 10.1002/jcb.24715.	J Cell Biochem. 2014	PubMed	citation	PMID:24243568	pubmed	24243568	create date:2013/11/19 | first author:Wang L
Improvement of anti-inflammatory and anti-angiogenic activity of berberine by novel rapid dissolving nanoemulsifying technique.	/pubmed/24176841	Pund S, Borade G, Rasve G.	Phytomedicine. 2014 Feb 15;21(3):307-14. doi: 10.1016/j.phymed.2013.09.013. Epub 2013 Oct 28.	Phytomedicine. 2014	PubMed	citation	PMID:24176841	pubmed	24176841	create date:2013/11/02 | first author:Pund S
Berberine in combination with doxorubicin suppresses growth of murine melanoma B16F10 cells in culture and xenograft.	/pubmed/24176840	Mittal A, Tabasum S, Singh RP.	Phytomedicine. 2014 Feb 15;21(3):340-7. doi: 10.1016/j.phymed.2013.09.002. Epub 2013 Oct 28.	Phytomedicine. 2014	PubMed	citation	PMID:24176840	pubmed	24176840	create date:2013/11/02 | first author:Mittal A
Learning from berberine: Treating chronic diseases through multiple targets.	/pubmed/24174332	Yao J, Kong W, Jiang J.	Sci China Life Sci. 2015 Sep;58(9):854-9. doi: 10.1007/s11427-013-4568-z. Epub 2013 Oct 30. Review.	Sci China Life Sci. 2015	PubMed	citation	PMID:24174332	pubmed	24174332	create date:2013/11/01 | first author:Yao J
Berberine enhances chemosensitivity to irinotecan in colon cancer via inhibition of NF‑κB.	/pubmed/24173769	Yu M, Tong X, Qi B, Qu H, Dong S, Yu B, Zhang N, Tang N, Wang L, Zhang C.	Mol Med Rep. 2014 Jan;9(1):249-54. doi: 10.3892/mmr.2013.1762. Epub 2013 Oct 29.	Mol Med Rep. 2014	PubMed	citation	PMID:24173769	pubmed	24173769	create date:2013/11/01 | first author:Yu M
Berberine enhances tumor necrosis factor-related apoptosis-inducing ligand-mediated apoptosis in breast cancer.	/pubmed/24137422	Refaat A, Abdelhamed S, Yagita H, Inoue H, Yokoyama S, Hayakawa Y, Saiki I.	Oncol Lett. 2013 Sep;6(3):840-844. Epub 2013 Jul 1.	Oncol Lett. 2013	PubMed	citation	PMID:24137422 | PMCID:PMC3789109	pubmed	24137422	create date:2013/10/19 | first author:Refaat A
MicroRNA-21-3p, a berberine-induced miRNA, directly down-regulates human methionine adenosyltransferases 2A and 2B and inhibits hepatoma cell growth.	/pubmed/24098708	Lo TF, Tsai WC, Chen ST.	PLoS One. 2013 Sep 30;8(9):e75628. doi: 10.1371/journal.pone.0075628. eCollection 2013.	PLoS One. 2013	PubMed	citation	PMID:24098708 | PMCID:PMC3787033	pubmed	24098708	create date:2013/10/08 | first author:Lo TF
Berberine counteracts enhanced IL-8 expression of AGS cells induced by evodiamine.	/pubmed/24063987	Shi HL, Wu XJ, Liu Y, Xie JQ.	Life Sci. 2013 Nov 19;93(22):830-9. doi: 10.1016/j.lfs.2013.09.010. Epub 2013 Sep 22.	Life Sci. 2013	PubMed	citation	PMID:24063987	pubmed	24063987	create date:2013/09/26 | first author:Shi HL
Berberine Reduces the Metastasis of Chondrosarcoma by Modulating the α v β 3 Integrin and the PKC δ , c-Src, and AP-1 Signaling Pathways.	/pubmed/24027594	Wu CM, Li TM, Tan TW, Fong YC, Tang CH.	Evid Based Complement Alternat Med. 2013;2013:423164. doi: 10.1155/2013/423164. Epub 2013 Aug 22.	Evid Based Complement Alternat Med. 2013	PubMed	citation	PMID:24027594 | PMCID:PMC3763569	pubmed	24027594	create date:2013/09/13 | first author:Wu CM
Berberine enhances radiosensitivity of esophageal squamous cancer by targeting HIF-1α in vitro and in vivo.	/pubmed/24025355	Yang X, Yang B, Cai J, Zhang C, Zhang Q, Xu L, Qin Q, Zhu H, Ma J, Tao G, Cheng H, Sun X.	Cancer Biol Ther. 2013 Nov;14(11):1068-73. doi: 10.4161/cbt.26426. Epub 2013 Sep 12.	Cancer Biol Ther. 2013	PubMed	citation	PMID:24025355 | PMCID:PMC3925662	pubmed	24025355	create date:2013/09/13 | first author:Yang X
Berberine potently attenuates intestinal polyps growth in ApcMin mice and familial adenomatous polyposis patients through inhibition of Wnt signalling.	/pubmed/24015932	Zhang J, Cao H, Zhang B, Cao H, Xu X, Ruan H, Yi T, Tan L, Qu R, Song G, Wang B, Hu T.	J Cell Mol Med. 2013 Nov;17(11):1484-93. doi: 10.1111/jcmm.12119. Epub 2013 Sep 9.	J Cell Mol Med. 2013	PubMed	citation	PMID:24015932 | PMCID:PMC4117561	pubmed	24015932	create date:2013/09/11 | first author:Zhang J
In vitro biological assessment of Berberis vulgaris and its active constituent, berberine: antioxidants, anti-acetylcholinesterase, anti-diabetic and anticancer effects.	/pubmed/24007270	Abd El-Wahab AE, Ghareeb DA, Sarhan EE, Abu-Serie MM, El Demellawy MA.	BMC Complement Altern Med. 2013 Sep 5;13:218. doi: 10.1186/1472-6882-13-218.	BMC Complement Altern Med. 2013	PubMed	citation	PMID:24007270 | PMCID:PMC4016550	pubmed	24007270	create date:2013/09/07 | first author:Abd El-Wahab AE
Berberine inhibits Wilms' tumor cell progression through upregulation of Wilms' tumor gene on the X chromosome.	/pubmed/24002362	Liu Y, Liu S.	Mol Med Rep. 2013 Nov;8(5):1537-41. doi: 10.3892/mmr.2013.1665. Epub 2013 Sep 3.	Mol Med Rep. 2013	PubMed	citation	PMID:24002362	pubmed	24002362	create date:2013/09/05 | first author:Liu Y
Antitumor effect of novel berberine derivatives in breast cancer cells.	/pubmed/24000115	Pierpaoli E, Arcamone AG, Buzzetti F, Lombardi P, Salvatore C, Provinciali M.	Biofactors. 2013 Nov-Dec;39(6):672-9. doi: 10.1002/biof.1131. Epub 2013 Sep 2.	Biofactors. 2013	PubMed	citation	PMID:24000115	pubmed	24000115	create date:2013/09/04 | first author:Pierpaoli E
Berberine and S allyl cysteine mediated amelioration of DEN+CCl4 induced hepatocarcinoma.	/pubmed/23999088	Sengupta D, Chowdhury KD, Sarkar A, Paul S, Sadhukhan GC.	Biochim Biophys Acta. 2014 Jan;1840(1):219-44. doi: 10.1016/j.bbagen.2013.08.020. Epub 2013 Aug 31.	Biochim Biophys Acta. 2014	PubMed	citation	PMID:23999088	pubmed	23999088	create date:2013/09/04 | first author:Sengupta D
Berberine acts as a natural inhibitor of Wnt/β-catenin signaling--identification of more active 13-arylalkyl derivatives.	/pubmed/23982892	Albring KF, Weidemüller J, Mittag S, Weiske J, Friedrich K, Geroni MC, Lombardi P, Huber O.	Biofactors. 2013 Nov-Dec;39(6):652-62. doi: 10.1002/biof.1133. Epub 2013 Aug 24.	Biofactors. 2013	PubMed	citation	PMID:23982892	pubmed	23982892	create date:2013/08/29 | first author:Albring KF
Berberine suppresses gero-conversion from cell cycle arrest to senescence.	/pubmed/23974852	Zhao H, Halicka HD, Li J, Darzynkiewicz Z.	Aging (Albany NY). 2013 Aug;5(8):623-36.	Aging (Albany NY). 2013	PubMed	citation	PMID:23974852 | PMCID:PMC3796215	pubmed	23974852	create date:2013/08/27 | first author:Zhao H
Biogenic gold nanoparticles as fotillas to fire berberine hydrochloride using folic acid as molecular road map.	/pubmed/23910269	Pandey S, Mewada A, Thakur M, Shah R, Oza G, Sharon M.	Mater Sci Eng C Mater Biol Appl. 2013 Oct;33(7):3716-22. doi: 10.1016/j.msec.2013.05.007. Epub 2013 May 9.	Mater Sci Eng C Mater Biol Appl. 2013	PubMed	citation	PMID:23910269	pubmed	23910269	create date:2013/08/06 | first author:Pandey S
Modulation of the expression of folate cycle enzymes and polyamine metabolism by berberine in cisplatin-sensitive and -resistant human ovarian cancer cells.	/pubmed/23903781	Marverti G, Ligabue A, Lombardi P, Ferrari S, Monti MG, Frassineti C, Costi MP.	Int J Oncol. 2013 Oct;43(4):1269-80. doi: 10.3892/ijo.2013.2045. Epub 2013 Jul 31.	Int J Oncol. 2013	PubMed	citation	PMID:23903781	pubmed	23903781	create date:2013/08/02 | first author:Marverti G
Berberine combined with 2-deoxy-d-glucose synergistically enhances cancer cell proliferation inhibition via energy depletion and unfolded protein response disruption.	/pubmed/23872355	Fan LX, Liu CM, Gao AH, Zhou YB, Li J.	Biochim Biophys Acta. 2013 Nov;1830(11):5175-83. doi: 10.1016/j.bbagen.2013.07.010. Epub 2013 Jul 18.	Biochim Biophys Acta. 2013	PubMed	citation	PMID:23872355	pubmed	23872355	create date:2013/07/23 | first author:Fan LX
The use of berberine for women with polycystic ovary syndrome undergoing IVF treatment.	/pubmed/23869585	An Y, Sun Z, Zhang Y, Liu B, Guan Y, Lu M.	Clin Endocrinol (Oxf). 2014 Mar;80(3):425-31. doi: 10.1111/cen.12294. Epub 2013 Aug 9.	Clin Endocrinol (Oxf). 2014	PubMed	citation	PMID:23869585	pubmed	23869585	create date:2013/07/23 | first author:An Y
Berberine Targets AP-2/hTERT, NF-κB/COX-2, HIF-1α/VEGF and Cytochrome-c/Caspase Signaling to Suppress Human Cancer Cell Growth.	/pubmed/23869238	Fu L, Chen W, Guo W, Wang J, Tian Y, Shi D, Zhang X, Qiu H, Xiao X, Kang T, Huang W, Wang S, Deng W.	PLoS One. 2013 Jul 15;8(7):e69240. doi: 10.1371/journal.pone.0069240. Print 2013.	PLoS One. 2013	PubMed	citation	PMID:23869238 | PMCID:PMC3711861	pubmed	23869238	create date:2013/07/23 | first author:Fu L
Effect of berberine on insulin resistance in women with polycystic ovary syndrome: study protocol for a randomized multicenter controlled trial.	/pubmed/23866924	Li Y, Ma H, Zhang Y, Kuang H, Ng EH, Hou L, Wu X.	Trials. 2013 Jul 18;14:226. doi: 10.1186/1745-6215-14-226.	Trials. 2013	PubMed	citation	PMID:23866924 | PMCID:PMC3722087	pubmed	23866924	create date:2013/07/23 | first author:Li Y
Berberine sensitizes ovarian cancer cells to cisplatin through miR-21/PDCD4 axis.	/pubmed/23824073	Liu S, Fang Y, Shen H, Xu W, Li H.	Acta Biochim Biophys Sin (Shanghai). 2013 Sep;45(9):756-62. doi: 10.1093/abbs/gmt075. Epub 2013 Jul 3.	Acta Biochim Biophys Sin (Shanghai). 2013	PubMed	citation	PMID:23824073	pubmed	23824073	create date:2013/07/05 | first author:Liu S
Berberine induces apoptosis via the mitochondrial pathway in liver cancer cells.	/pubmed/23784371	Yip NK, Ho WS.	Oncol Rep. 2013 Sep;30(3):1107-12. doi: 10.3892/or.2013.2543. Epub 2013 Jun 19.	Oncol Rep. 2013	PubMed	citation	PMID:23784371	pubmed	23784371	create date:2013/06/21 | first author:Yip NK
Berberine induces selective apoptosis through the AMPK‑mediated mitochondrial/caspase pathway in hepatocellular carcinoma.	/pubmed/23732865	Yang X, Huang N.	Mol Med Rep. 2013 Aug;8(2):505-10. doi: 10.3892/mmr.2013.1506. Epub 2013 May 31.	Mol Med Rep. 2013	PubMed	citation	PMID:23732865	pubmed	23732865	create date:2013/06/05 | first author:Yang X
Mechanisms involved in the cytotoxic effects of berberine on human colon cancer HCT-8 cells.	/pubmed/23682426	Xu LN, Lu BN, Hu MM, Xu YW, Han X, Qi Y, Peng JY.	Biocell. 2012 Dec;36(3):113-20.	Biocell. 2012	PubMed	citation	PMID:23682426	pubmed	23682426	create date:2013/05/21 | first author:Xu LN
Berberine inhibits the growth of human colorectal adenocarcinoma in vitro and in vivo.	/pubmed/23604974	Cai Y, Xia Q, Luo R, Huang P, Sun Y, Shi Y, Jiang W.	J Nat Med. 2014 Jan;68(1):53-62. doi: 10.1007/s11418-013-0766-z. Epub 2013 Apr 21.	J Nat Med. 2014	PubMed	citation	PMID:23604974	pubmed	23604974	create date:2013/04/23 | first author:Cai Y
Modulation of drug-resistant membrane and apoptosis proteins of breast cancer stem cells by targeting berberine liposomes.	/pubmed/23518403	Ma X, Zhou J, Zhang CX, Li XY, Li N, Ju RJ, Shi JF, Sun MG, Zhao WY, Mu LM, Yan Y, Lu WL.	Biomaterials. 2013 Jun;34(18):4452-65. doi: 10.1016/j.biomaterials.2013.02.066. Epub 2013 Mar 18.	Biomaterials. 2013	PubMed	citation	PMID:23518403	pubmed	23518403	create date:2013/03/23 | first author:Ma X
Generation of reactive oxygen species by a novel berberine-bile acid analog mediates apoptosis in hepatocarcinoma SMMC-7721 cells.	/pubmed/23518073	Li Q, Zhang L, Zu Y, Liu T, Zhang B, He W.	Biochem Biophys Res Commun. 2013 Apr 19;433(4):432-7. doi: 10.1016/j.bbrc.2013.02.104. Epub 2013 Mar 19.	Biochem Biophys Res Commun. 2013	PubMed	citation	PMID:23518073	pubmed	23518073	create date:2013/03/23 | first author:Li Q
Berberine inhibits proliferation and down-regulates epidermal growth factor receptor through activation of Cbl in colon tumor cells.	/pubmed/23457600	Wang L, Cao H, Lu N, Liu L, Wang B, Hu T, Israel DA, Peek RM Jr, Polk DB, Yan F.	PLoS One. 2013;8(2):e56666. doi: 10.1371/journal.pone.0056666. Epub 2013 Feb 14.	PLoS One. 2013	PubMed	citation	PMID:23457600 | PMCID:PMC3573001	pubmed	23457600	create date:2013/03/05 | first author:Wang L
Calmodulin as a potential target by which berberine induces cell cycle arrest in human hepatoma Bel7402 cells.	/pubmed/23421648	Ma C, Tang K, Liu Q, Zhu R, Cao Z.	Chem Biol Drug Des. 2013 Jun;81(6):775-83. doi: 10.1111/cbdd.12124.	Chem Biol Drug Des. 2013	PubMed	citation	PMID:23421648	pubmed	23421648	create date:2013/02/21 | first author:Ma C
Berberine represses DAXX gene transcription and induces cancer cell apoptosis.	/pubmed/23295648	Li J, Gu L, Zhang H, Liu T, Tian D, Zhou M, Zhou S.	Lab Invest. 2013 Mar;93(3):354-64. doi: 10.1038/labinvest.2012.172. Epub 2013 Jan 7.	Lab Invest. 2013	PubMed	citation	PMID:23295648 | PMCID:PMC3961588	pubmed	23295648	create date:2013/01/09 | first author:Li J
Set9, NF-κB, and microRNA-21 mediate berberine-induced apoptosis of human multiple myeloma cells.	/pubmed/23247593	Hu HY, Li KP, Wang XJ, Liu Y, Lu ZG, Dong RH, Guo HB, Zhang MX.	Acta Pharmacol Sin. 2013 Jan;34(1):157-66. doi: 10.1038/aps.2012.161. Epub 2012 Dec 17.	Acta Pharmacol Sin. 2013	PubMed	citation	PMID:23247593 | PMCID:PMC4086496	pubmed	23247593	create date:2012/12/19 | first author:Hu HY
Berberine and its derivatives: a patent review (2009 - 2012).	/pubmed/23231038	Singh IP, Mahajan S.	Expert Opin Ther Pat. 2013 Feb;23(2):215-31. doi: 10.1517/13543776.2013.746314. Epub 2012 Dec 12. Review.	Expert Opin Ther Pat. 2013	PubMed	citation	PMID:23231038	pubmed	23231038	create date:2012/12/13 | first author:Singh IP
Optimizing manufacture of liposomal berberine with evaluation of its antihepatoma effects in a murine xenograft model.	/pubmed/23220078	Lin YC, Kuo JY, Hsu CC, Tsai WC, Li WC, Yu MC, Wen HW.	Int J Pharm. 2013 Jan 30;441(1-2):381-8. doi: 10.1016/j.ijpharm.2012.11.017. Epub 2012 Dec 3.	Int J Pharm. 2013	PubMed	citation	PMID:23220078	pubmed	23220078	create date:2012/12/12 | first author:Lin YC
Synthesis and anticancer activity of a novel series of 9-O-substituted berberine derivatives: a lipophilic substitute role.	/pubmed/23182088	Lo CY, Hsu LC, Chen MS, Lin YJ, Chen LG, Kuo CD, Wu JY.	Bioorg Med Chem Lett. 2013 Jan 1;23(1):305-9. doi: 10.1016/j.bmcl.2012.10.098. Epub 2012 Nov 1.	Bioorg Med Chem Lett. 2013	PubMed	citation	PMID:23182088	pubmed	23182088	create date:2012/11/28 | first author:Lo CY
Ectopic NGAL expression can alter sensitivity of breast cancer cells to EGFR, Bcl-2, CaM-K inhibitors and the plant natural product berberine.	/pubmed/23159854	Chappell WH, Abrams SL, Franklin RA, LaHair MM, Montalto G, Cervello M, Martelli AM, Nicoletti F, Candido S, Libra M, Polesel J, Talamini R, Milella M, Tafuri A, Steelman LS, McCubrey JA.	Cell Cycle. 2012 Dec 1;11(23):4447-61. doi: 10.4161/cc.22786. Epub 2012 Nov 16.	Cell Cycle. 2012	PubMed	citation	PMID:23159854 | PMCID:PMC3552927	pubmed	23159854	create date:2012/11/20 | first author:Chappell WH
Berberine inhibits doxorubicin-triggered cardiomyocyte apoptosis via attenuating mitochondrial dysfunction and increasing Bcl-2 expression.	/pubmed/23077597	Lv X, Yu X, Wang Y, Wang F, Li H, Wang Y, Lu D, Qi R, Wang H.	PLoS One. 2012;7(10):e47351. doi: 10.1371/journal.pone.0047351. Epub 2012 Oct 15.	PLoS One. 2012	PubMed	citation	PMID:23077597 | PMCID:PMC3471849	pubmed	23077597	create date:2012/10/19 | first author:Lv X
Berberine inhibits the migration and invasion of T24 bladder cancer cells via reducing the expression of heparanase.	/pubmed/23065570	Yan L, Yan K, Kun W, Xu L, Ma Q, Tang Y, Jiao W, Gu G, Fan Y, Xu Z.	Tumour Biol. 2013 Feb;34(1):215-21. doi: 10.1007/s13277-012-0531-z. Epub 2012 Oct 12.	Tumour Biol. 2013	PubMed	citation	PMID:23065570	pubmed	23065570	create date:2012/10/16 | first author:Yan L
Synthesis and cytotoxicity evaluation of 13-n-alkyl berberine and palmatine analogues as anticancer agents.	/pubmed/23011273	Zhang L, Li J, Ma F, Yao S, Li N, Wang J, Wang Y, Wang X, Yao Q.	Molecules. 2012 Sep 25;17(10):11294-302.	Molecules. 2012	PubMed	citation	PMID:23011273	pubmed	23011273	create date:2012/09/27 | first author:Zhang L
Berberine, an isoquinoline alkaloid, inhibits the metastatic potential of breast cancer cells via Akt pathway modulation.	/pubmed/22950834	Kuo HP, Chuang TC, Tsai SC, Tseng HH, Hsu SC, Chen YC, Kuo CL, Kuo YH, Liu JY, Kao MC.	J Agric Food Chem. 2012 Sep 26;60(38):9649-58. Epub 2012 Sep 14.	J Agric Food Chem. 2012	PubMed	citation	PMID:22950834	pubmed	22950834	create date:2012/09/07 | first author:Kuo HP
Berberine inhibits human colon cancer cell migration via AMP-activated protein kinase-mediated downregulation of integrin β1 signaling.	/pubmed/22943849	Park JJ, Seo SM, Kim EJ, Lee YJ, Ko YG, Ha J, Lee M.	Biochem Biophys Res Commun. 2012 Oct 5;426(4):461-7. doi: 10.1016/j.bbrc.2012.08.091. Epub 2012 Aug 25.	Biochem Biophys Res Commun. 2012	PubMed	citation	PMID:22943849	pubmed	22943849	create date:2012/09/05 | first author:Park JJ
Radiosensitization effects of berberine on human breast cancer cells.	/pubmed/22895634	Wang J, Liu Q, Yang Q.	Int J Mol Med. 2012 Nov;30(5):1166-72. doi: 10.3892/ijmm.2012.1095. Epub 2012 Aug 10.	Int J Mol Med. 2012	PubMed	citation	PMID:22895634	pubmed	22895634	create date:2012/08/17 | first author:Wang J
Increased serotonergic neurotransmission is not responsible for the anticompulsive effect of berberine in a murine model of obsessive-compulsive disorder.	/pubmed/22890212	Dixit PV, Parihar G, Jain DK, Jaiswal P.	Behav Pharmacol. 2012 Oct;23(7):716-21. doi: 10.1097/FBP.0b013e328358477c.	Behav Pharmacol. 2012	PubMed	citation	PMID:22890212	pubmed	22890212	create date:2012/08/15 | first author:Dixit PV
Berberine inhibits growth and induces G1 arrest and apoptosis in human cholangiocarcinoma QBC939 cells.	/pubmed/22850597	He W, Wang B, Zhuang Y, Shao D, Sun K, Chen J.	J Pharmacol Sci. 2012;119(4):341-8. Epub 2012 Jul 24.	J Pharmacol Sci. 2012	PubMed	citation	PMID:22850597	pubmed	22850597	create date:2012/08/02 | first author:He W
Berberine: new perspectives for old remedies.	/pubmed/22842630	Tillhon M, Guamán Ortiz LM, Lombardi P, Scovassi AI.	Biochem Pharmacol. 2012 Nov 15;84(10):1260-7. doi: 10.1016/j.bcp.2012.07.018. Epub 2012 Jul 25. Review.	Biochem Pharmacol. 2012	PubMed	citation	PMID:22842630	pubmed	22842630	create date:2012/07/31 | first author:Tillhon M
Berberine sensitizes mutliple human cancer cells to the anticancer effects of doxorubicin in vitro.	/pubmed/22783430	Tong N, Zhang J, Chen Y, Li Z, Luo Y, Zuo H, Zhao X.	Oncol Lett. 2012 Jun;3(6):1263-1267. Epub 2012 Mar 14.	Oncol Lett. 2012	PubMed	citation	PMID:22783430 | PMCID:PMC3392583	pubmed	22783430	create date:2012/07/12 | first author:Tong N
Protective effects of berberine on doxorubicin-induced hepatotoxicity in mice.	/pubmed/22687420	Zhao X, Zhang J, Tong N, Chen Y, Luo Y.	Biol Pharm Bull. 2012;35(5):796-800.	Biol Pharm Bull. 2012	PubMed	citation	PMID:22687420	pubmed	22687420	create date:2012/06/13 | first author:Zhao X
Berberine increases the expression of NHE3 and AQP4 in sennosideA-induced diarrhoea model.	/pubmed/22668974	Zhang Y, Wang X, Sha S, Liang S, Zhao L, Liu L, Chai N, Wang H, Wu K.	Fitoterapia. 2012 Sep;83(6):1014-22. doi: 10.1016/j.fitote.2012.05.015. Epub 2012 Jun 2.	Fitoterapia. 2012	PubMed	citation	PMID:22668974	pubmed	22668974	create date:2012/06/07 | first author:Zhang Y
The natural alkaloid berberine targets multiple pathways to induce cell death in cultured human colon cancer cells.	/pubmed/22617025	Chidambara Murthy KN, Jayaprakasha GK, Patil BS.	Eur J Pharmacol. 2012 Aug 5;688(1-3):14-21. doi: 10.1016/j.ejphar.2012.05.004. Epub 2012 May 19.	Eur J Pharmacol. 2012	PubMed	citation	PMID:22617025	pubmed	22617025	create date:2012/05/24 | first author:Chidambara Murthy KN
Berberine induces caspase-independent cell death in colon tumor cells through activation of apoptosis-inducing factor.	/pubmed/22574158	Wang L, Liu L, Shi Y, Cao H, Chaturvedi R, Calcutt MW, Hu T, Ren X, Wilson KT, Polk DB, Yan F.	PLoS One. 2012;7(5):e36418. doi: 10.1371/journal.pone.0036418. Epub 2012 May 4.	PLoS One. 2012	PubMed	citation	PMID:22574158 | PMCID:PMC3344856	pubmed	22574158	create date:2012/05/11 | first author:Wang L
Berberine, a genotoxic alkaloid, induces ATM-Chk1 mediated G2 arrest in prostate cancer cells.	/pubmed/22561209	Wang Y, Liu Q, Liu Z, Li B, Sun Z, Zhou H, Zhang X, Gong Y, Shao C.	Mutat Res. 2012 Jun 1;734(1-2):20-9. doi: 10.1016/j.mrfmmm.2012.04.005. Epub 2012 Apr 26.	Mutat Res. 2012	PubMed	citation	PMID:22561209	pubmed	22561209	create date:2012/05/09 | first author:Wang Y
Proteomic and redox-proteomic analysis of berberine-induced cytotoxicity in breast cancer cells.	/pubmed/22522123	Chou HC, Lu YC, Cheng CS, Chen YW, Lyu PC, Lin CW, Timms JF, Chan HL.	J Proteomics. 2012 Jun 18;75(11):3158-76. doi: 10.1016/j.jprot.2012.03.010. Epub 2012 Mar 21.	J Proteomics. 2012	PubMed	citation	PMID:22522123	pubmed	22522123	create date:2012/04/24 | first author:Chou HC
Protective effect of berberine on expression pattern of apoptotic, cell proliferative, inflammatory and angiogenic markers during 7,12-dimethylbenz(a)anthracene induced hamster buccal pouch carcinogenesis.	/pubmed/22514893	Manoharan S, Sindhu G, Nirmal MR, Vetrichelvi V, Balakrishnan S.	Pak J Biol Sci. 2011 Oct 15;14(20):918-32.	Pak J Biol Sci. 2011	PubMed	citation	PMID:22514893	pubmed	22514893	create date:2012/04/21 | first author:Manoharan S
Berberine inhibits the proliferation of colon cancer cells by inactivating Wnt/β-catenin signaling.	/pubmed/22469784	Wu K, Yang Q, Mu Y, Zhou L, Liu Y, Zhou Q, He B.	Int J Oncol. 2012 Jul;41(1):292-8. doi: 10.3892/ijo.2012.1423. Epub 2012 Apr 2.	Int J Oncol. 2012	PubMed	citation	PMID:22469784	pubmed	22469784	create date:2012/04/04 | first author:Wu K
Berberine suppresses the TPA-induced MMP-1 and MMP-9 expressions through the inhibition of PKC-α in breast cancer cells.	/pubmed/22381172	Kim S, Han J, Lee SK, Choi MY, Kim J, Lee J, Jung SP, Kim JS, Kim JH, Choe JH, Lee JE, Nam SJ.	J Surg Res. 2012 Jul;176(1):e21-9. doi: 10.1016/j.jss.2011.11.1041. Epub 2011 Dec 30.	J Surg Res. 2012	PubMed	citation	PMID:22381172	pubmed	22381172	create date:2012/03/03 | first author:Kim S
Berberine-induced growth inhibition of epithelial ovarian carcinoma cell lines.	/pubmed/22381105	Park KS, Kim JB, Lee SJ, Bae J.	J Obstet Gynaecol Res. 2012 Mar;38(3):535-40. doi: 10.1111/j.1447-0756.2011.01743.x. Epub 2012 Feb 16.	J Obstet Gynaecol Res. 2012	PubMed	citation	PMID:22381105	pubmed	22381105	create date:2012/03/03 | first author:Park KS
Interaction of Berberine derivative with protein POT1 affect telomere function in cancer cells.	/pubmed/22369941	Xiao N, Chen S, Ma Y, Qiu J, Tan JH, Ou TM, Gu LQ, Huang ZS, Li D.	Biochem Biophys Res Commun. 2012 Mar 16;419(3):567-72. doi: 10.1016/j.bbrc.2012.02.063. Epub 2012 Feb 17.	Biochem Biophys Res Commun. 2012	PubMed	citation	PMID:22369941	pubmed	22369941	create date:2012/03/01 | first author:Xiao N
Advances in structural modifications and biological activities of berberine: an active compound in traditional Chinese medicine.	/pubmed/22353221	Huang ZJ, Zeng Y, Lan P, Sun PH, Chen WM.	Mini Rev Med Chem. 2011 Nov;11(13):1122-9. Review.	Mini Rev Med Chem. 2011	PubMed	citation	PMID:22353221	pubmed	22353221	create date:2012/02/23 | first author:Huang ZJ
Antitumor effect of berberine against primary effusion lymphoma via inhibition of NF-κB pathway.	/pubmed/22320346	Goto H, Kariya R, Shimamoto M, Kudo E, Taura M, Katano H, Okada S.	Cancer Sci. 2012 Apr;103(4):775-81. doi: 10.1111/j.1349-7006.2012.02212.x. Epub 2012 Feb 21.	Cancer Sci. 2012	PubMed	citation	PMID:22320346	pubmed	22320346	create date:2012/02/11 | first author:Goto H
Berberine inhibited the growth of thyroid cancer cell lines 8505C and TPC1.	/pubmed/22318822	Park KS, Kim JB, Bae J, Park SY, Jee HG, Lee KE, Youn YK.	Yonsei Med J. 2012 Mar;53(2):346-51. doi: 10.3349/ymj.2012.53.2.346.	Yonsei Med J. 2012	PubMed	citation	PMID:22318822 | PMCID:PMC3282951	pubmed	22318822	create date:2012/02/10 | first author:Park KS
Biophysical studies on the effect of the 13 position substitution of the anticancer alkaloid berberine on its DNA binding.	/pubmed/22276583	Bhowmik D, Hossain M, Buzzetti F, D'Auria R, Lombardi P, Kumar GS.	J Phys Chem B. 2012 Feb 23;116(7):2314-24. doi: 10.1021/jp210072a. Epub 2012 Feb 10.	J Phys Chem B. 2012	PubMed	citation	PMID:22276583	pubmed	22276583	create date:2012/01/27 | first author:Bhowmik D
[Berberine activates volume-sensitive chloride channel in human colorectal carcinoma cells].	/pubmed/22193446	Liu SW, Li Y, Li HR, Ma WB, Pan TC, Zhu LY, Ye WC, Wang LW, Chen LX.	Sheng Li Xue Bao. 2011 Dec 25;63(6):517-24. Chinese.	Sheng Li Xue Bao. 2011	PubMed	citation	PMID:22193446	pubmed	22193446	create date:2011/12/24 | first author:Liu SW
Antiangiogenic activity of berberine is mediated through the downregulation of hypoxia-inducible factor-1, VEGF, and proinflammatory mediators.	/pubmed/22145808	Hamsa TP, Kuttan G.	Drug Chem Toxicol. 2012 Jan;35(1):57-70. doi: 10.3109/01480545.2011.589437.	Drug Chem Toxicol. 2012	PubMed	citation	PMID:22145808	pubmed	22145808	create date:2011/12/08 | first author:Hamsa TP
Berberine-induced AMPK activation inhibits the metastatic potential of melanoma cells via reduction of ERK activity and COX-2 protein expression.	/pubmed/22120676	Kim HS, Kim MJ, Kim EJ, Yang Y, Lee MS, Lim JS.	Biochem Pharmacol. 2012 Feb 1;83(3):385-94. doi: 10.1016/j.bcp.2011.11.008. Epub 2011 Nov 19.	Biochem Pharmacol. 2012	PubMed	citation	PMID:22120676	pubmed	22120676	create date:2011/11/29 | first author:Kim HS
COX-2 and survivin reduction may play a role in berberine-induced apoptosis in human ductal breast epithelial tumor cell line.	/pubmed/22081376	Pazhang Y, Ahmadian S, Javadifar N, Shafiezadeh M.	Tumour Biol. 2012 Feb;33(1):207-14. doi: 10.1007/s13277-011-0263-5. Epub 2011 Nov 15.	Tumour Biol. 2012	PubMed	citation	PMID:22081376	pubmed	22081376	create date:2011/11/15 | first author:Pazhang Y
A clinical study on the short-term effect of berberine in comparison to metformin on the metabolic characteristics of women with polycystic ovary syndrome.	/pubmed/22019891	Wei W, Zhao H, Wang A, Sui M, Liang K, Deng H, Ma Y, Zhang Y, Zhang H, Guan Y.	Eur J Endocrinol. 2012 Jan;166(1):99-105. doi: 10.1530/EJE-11-0616. Epub 2011 Oct 21.	Eur J Endocrinol. 2012	PubMed	citation	PMID:22019891	pubmed	22019891	create date:2011/10/25 | first author:Wei W
Berberine prevents 7,12-dimethylbenz[a]anthracene-induced hamster buccal pouch carcinogenesis: a biochemical approach.	/pubmed/21968688	Manoharan S, Sindhu G, Vinothkumar V, Kowsalya R.	Eur J Cancer Prev. 2012 Mar;21(2):182-92. doi: 10.1097/CEJ.0b013e32834c9c3c.	Eur J Cancer Prev. 2012	PubMed	citation	PMID:21968688	pubmed	21968688	create date:2011/10/05 | first author:Manoharan S
Effect of berberine on p53 expression by TPA in breast cancer cells.	/pubmed/21964832	Kim S, Han J, Kim NY, Lee SK, Cho DH, Choi MY, Kim JS, Kim JH, Choe JH, Nam SJ, Lee JE.	Oncol Rep. 2012 Jan;27(1):210-5. doi: 10.3892/or.2011.1480. Epub 2011 Sep 29.	Oncol Rep. 2012	PubMed	citation	PMID:21964832	pubmed	21964832	create date:2011/10/04 | first author:Kim S
Berberine inhibits pulmonary metastasis through down-regulation of MMP in metastatic B16F-10 melanoma cells.	/pubmed/21953764	Hamsa TP, Kuttan G.	Phytother Res. 2012 Apr;26(4):568-78. doi: 10.1002/ptr.3586. Epub 2011 Sep 26.	Phytother Res. 2012	PubMed	citation	PMID:21953764	pubmed	21953764	create date:2011/09/29 | first author:Hamsa TP
Berberine hydrochloride: anticancer activity and nanoparticulate delivery system.	/pubmed/21931477	Tan W, Li Y, Chen M, Wang Y.	Int J Nanomedicine. 2011;6:1773-7. doi: 10.2147/IJN.S22683. Epub 2011 Aug 24. Review.	Int J Nanomedicine. 2011	PubMed	citation	PMID:21931477 | PMCID:PMC3173044	pubmed	21931477	create date:2011/09/21 | first author:Tan W
Berberine inhibits the invasion and metastasis of nasopharyngeal carcinoma cells through Ezrin phosphorylation.	/pubmed/21873785	Huang D, Wang W, Feng Z, Wang L, Chen Y, Xie C, Meng J, Tang F.	Zhong Nan Da Xue Xue Bao Yi Xue Ban. 2011 Jul;36(7):616-23. doi: 10.3969/j.issn.1672-7347.2011.07.006.	Zhong Nan Da Xue Xue Bao Yi Xue Ban. 2011	PubMed	citation	PMID:21873785	pubmed	21873785	create date:2011/08/30 | first author:Huang D
Berberine radiosensitizes human esophageal cancer cells by downregulating homologous recombination repair protein RAD51.	/pubmed/21858113	Liu Q, Jiang H, Liu Z, Wang Y, Zhao M, Hao C, Feng S, Guo H, Xu B, Yang Q, Gong Y, Shao C.	PLoS One. 2011;6(8):e23427. doi: 10.1371/journal.pone.0023427. Epub 2011 Aug 8.	PLoS One. 2011	PubMed	citation	PMID:21858113 | PMCID:PMC3152570	pubmed	21858113	create date:2011/08/23 | first author:Liu Q
Berberine inhibits human hepatoma cell invasion without cytotoxicity in healthy hepatocytes.	/pubmed/21738655	Liu B, Wang G, Yang J, Pan X, Yang Z, Zang L.	PLoS One. 2011;6(6):e21416. doi: 10.1371/journal.pone.0021416. Epub 2011 Jun 24.	PLoS One. 2011	PubMed	citation	PMID:21738655 | PMCID:PMC3123339	pubmed	21738655	create date:2011/07/09 | first author:Liu B
Growth suppression of HER2-overexpressing breast cancer cells by berberine via modulation of the HER2/PI3K/Akt signaling pathway.	/pubmed/21699261	Kuo HP, Chuang TC, Yeh MH, Hsu SC, Way TD, Chen PY, Wang SS, Chang YH, Kao MC, Liu JY.	J Agric Food Chem. 2011 Aug 10;59(15):8216-24. doi: 10.1021/jf2012584. Epub 2011 Jul 7.	J Agric Food Chem. 2011	PubMed	citation	PMID:21699261	pubmed	21699261	create date:2011/06/28 | first author:Kuo HP
Berberine suppresses androgen receptor signaling in prostate cancer.	/pubmed/21613449	Li J, Cao B, Liu X, Fu X, Xiong Z, Chen L, Sartor O, Dong Y, Zhang H.	Mol Cancer Ther. 2011 Aug;10(8):1346-56. doi: 10.1158/1535-7163.MCT-10-0985. Epub 2011 May 25.	Mol Cancer Ther. 2011	PubMed	citation	PMID:21613449 | PMCID:PMC3154574	pubmed	21613449	create date:2011/05/27 | first author:Li J
Induction of G1 cell cycle arrest and apoptosis by berberine in bladder cancer cells.	/pubmed/21545798	Yan K, Zhang C, Feng J, Hou L, Yan L, Zhou Z, Liu Z, Liu C, Fan Y, Zheng B, Xu Z.	Eur J Pharmacol. 2011 Jul 1;661(1-3):1-7. doi: 10.1016/j.ejphar.2011.04.021. Epub 2011 Apr 30.	Eur J Pharmacol. 2011	PubMed	citation	PMID:21545798	pubmed	21545798	create date:2011/05/07 | first author:Yan K
Involvement of mitochondrial and B-RAF/ERK signaling pathways in berberine-induced apoptosis in human melanoma cells.	/pubmed/21527846	Burgeiro A, Gajate C, Dakir el H, Villa-Pulgarín JA, Oliveira PJ, Mollinedo F.	Anticancer Drugs. 2011 Jul;22(6):507-18. doi: 10.1097/CAD.0b013e32834438f6.	Anticancer Drugs. 2011	PubMed	citation	PMID:21527846	pubmed	21527846	create date:2011/04/30 | first author:Burgeiro A
Berberine modulates AP-1 activity to suppress HPV transcription and downstream signaling to induce growth arrest and apoptosis in cervical cancer cells.	/pubmed/21496227	Mahata S, Bharti AC, Shukla S, Tyagi A, Husain SA, Das BC.	Mol Cancer. 2011 Apr 15;10:39. doi: 10.1186/1476-4598-10-39.	Mol Cancer. 2011	PubMed	citation	PMID:21496227 | PMCID:PMC3098825	pubmed	21496227	create date:2011/04/19 | first author:Mahata S
Berberine induces cell death in human hepatoma cells in vitro by downregulating CD147.	/pubmed/21443647	Hou Q, Tang X, Liu H, Tang J, Yang Y, Jing X, Xiao Q, Wang W, Gou X, Wang Z.	Cancer Sci. 2011 Jul;102(7):1287-92. doi: 10.1111/j.1349-7006.2011.01933.x. Epub 2011 May 3.	Cancer Sci. 2011	PubMed	citation	PMID:21443647	pubmed	21443647	create date:2011/03/30 | first author:Hou Q
Berberine as a promising safe anti-cancer agent - is there a role for mitochondria?	/pubmed/21269266	Diogo CV, Machado NG, Barbosa IA, Serafim TL, Burgeiro A, Oliveira PJ.	Curr Drug Targets. 2011 Jun;12(6):850-9. Review.	Curr Drug Targets. 2011	PubMed	citation	PMID:21269266	pubmed	21269266	create date:2011/01/29 | first author:Diogo CV
[Preventive effects of berberine on experimental colon cancer and relationship with cyclooxygenase-2 expression].	/pubmed/21246838	Wu K, Yang J, Zhou Q.	Zhongguo Zhong Yao Za Zhi. 2010 Oct;35(20):2768-73. Chinese.	Zhongguo Zhong Yao Za Zhi. 2010	PubMed	citation	PMID:21246838	pubmed	21246838	create date:2011/01/21 | first author:Wu K
Berberine inhibits angiogenic potential of Hep G2 cell line through VEGF down-regulation in vitro.	/pubmed/21175812	Jie S, Li H, Tian Y, Guo D, Zhu J, Gao S, Jiang L.	J Gastroenterol Hepatol. 2011 Jan;26(1):179-85. doi: 10.1111/j.1440-1746.2010.06389.x.	J Gastroenterol Hepatol. 2011	PubMed	citation	PMID:21175812	pubmed	21175812	create date:2010/12/24 | first author:Jie S
Berberine sensitizes TRAIL-induced apoptosis through proteasome-mediated downregulation of c-FLIP and Mcl-1 proteins.	/pubmed/21170508	Lee SJ, Noh HJ, Sung EG, Song IH, Kim JY, Kwon TK, Lee TJ.	Int J Oncol. 2011 Feb;38(2):485-92. doi: 10.3892/ijo.2010.878. Epub 2010 Dec 17.	Int J Oncol. 2011	PubMed	citation	PMID:21170508	pubmed	21170508	create date:2010/12/21 | first author:Lee SJ
Dietary administration of berberine or Phellodendron amurense extract inhibits cell cycle progression and lung tumorigenesis.	/pubmed/21061266	James MA, Fu H, Liu Y, Chen DR, You M.	Mol Carcinog. 2011 Jan;50(1):1-7. doi: 10.1002/mc.20690.	Mol Carcinog. 2011	PubMed	citation	PMID:21061266	pubmed	21061266	create date:2010/11/10 | first author:James MA
Berberine, an isoquinoline alkaloid, inhibits melanoma cancer cell migration by reducing the expressions of cyclooxygenase-2, prostaglandin E₂ and prostaglandin E₂ receptors.	/pubmed/20974686	Singh T, Vaid M, Katiyar N, Sharma S, Katiyar SK.	Carcinogenesis. 2011 Jan;32(1):86-92. doi: 10.1093/carcin/bgq215. Epub 2010 Oct 25.	Carcinogenesis. 2011	PubMed	citation	PMID:20974686 | PMCID:PMC3924040	pubmed	20974686	create date:2010/10/27 | first author:Singh T
Degradation of MDM2 by the interaction between berberine and DAXX leads to potent apoptosis in MDM2-overexpressing cancer cells.	/pubmed/20935220	Zhang X, Gu L, Li J, Shah N, He J, Yang L, Hu Q, Zhou M.	Cancer Res. 2010 Dec 1;70(23):9895-904. doi: 10.1158/0008-5472.CAN-10-1546. Epub 2010 Oct 8.	Cancer Res. 2010	PubMed	citation	PMID:20935220 | PMCID:PMC2999659	pubmed	20935220	create date:2010/10/12 | first author:Zhang X
Berberine-induced apoptosis in human glioblastoma T98G cells is mediated by endoplasmic reticulum stress accompanying reactive oxygen species and mitochondrial dysfunction.	/pubmed/20930370	Eom KS, Kim HJ, So HS, Park R, Kim TY.	Biol Pharm Bull. 2010;33(10):1644-9.	Biol Pharm Bull. 2010	PubMed	citation	PMID:20930370	pubmed	20930370	create date:2010/10/12 | first author:Eom KS
Berberine reduces insulin resistance induced by dexamethasone in theca cells in vitro.	/pubmed/20840879	Zhao L, Li W, Han F, Hou L, Baillargeon JP, Kuang H, Wang Y, Wu X.	Fertil Steril. 2011 Jan;95(1):461-3. doi: 10.1016/j.fertnstert.2010.07.1090. Epub 2010 Sep 16.	Fertil Steril. 2011	PubMed	citation	PMID:20840879	pubmed	20840879	create date:2010/09/16 | first author:Zhao L
Berberine: a potential phytochemical with multispectrum therapeutic activities.	/pubmed/20836620	Vuddanda PR, Chakraborty S, Singh S.	Expert Opin Investig Drugs. 2010 Oct;19(10):1297-307. doi: 10.1517/13543784.2010.517745. Review.	Expert Opin Investig Drugs. 2010	PubMed	citation	PMID:20836620	pubmed	20836620	create date:2010/09/15 | first author:Vuddanda PR
Berberine induces autophagic cell death and mitochondrial apoptosis in liver cancer cells: the cellular mechanism.	/pubmed/20830746	Wang N, Feng Y, Zhu M, Tsang CM, Man K, Tong Y, Tsao SW.	J Cell Biochem. 2010 Dec 15;111(6):1426-36. doi: 10.1002/jcb.22869.	J Cell Biochem. 2010	PubMed	citation	PMID:20830746	pubmed	20830746	create date:2010/09/11 | first author:Wang N
Berberine induces apoptosis in breast cancer cells (MCF-7) through mitochondrial-dependent pathway.	/pubmed/20691179	Patil JB, Kim J, Jayaprakasha GK.	Eur J Pharmacol. 2010 Oct 25;645(1-3):70-8. doi: 10.1016/j.ejphar.2010.07.037. Epub 2010 Aug 4.	Eur J Pharmacol. 2010	PubMed	citation	PMID:20691179	pubmed	20691179	create date:2010/08/10 | first author:Patil JB
Cytotoxicity of berberine on human cervical carcinoma HeLa cells through mitochondria, death receptor and MAPK pathways, and in-silico drug-target prediction.	/pubmed/20656010	Lu B, Hu M, Liu K, Peng J.	Toxicol In Vitro. 2010 Sep;24(6):1482-90. doi: 10.1016/j.tiv.2010.07.017. Epub 2010 Jul 23.	Toxicol In Vitro. 2010	PubMed	citation	PMID:20656010	pubmed	20656010	create date:2010/07/27 | first author:Lu B
Effects of berberine against radiation-induced intestinal injury in mice.	/pubmed/20637981	Li GH, Zhang YP, Tang JL, Chen ZT, Hu YD, Wei H, Li DZ, Hao P, Wang DL.	Int J Radiat Oncol Biol Phys. 2010 Aug 1;77(5):1536-44. doi: 10.1016/j.ijrobp.2010.02.062.	Int J Radiat Oncol Biol Phys. 2010	PubMed	citation	PMID:20637981	pubmed	20637981	create date:2010/07/20 | first author:Li GH
Berberine-induced apoptosis via decreasing the survivin protein in K562 cell line.	/pubmed/20517657	Pazhang Y, Ahmadian S, Mahmoudian M, Shafiezadeh M.	Med Oncol. 2011 Dec;28(4):1577-83. doi: 10.1007/s12032-010-9586-0. Epub 2010 Jun 2.	Med Oncol. 2011	PubMed	citation	PMID:20517657	pubmed	20517657	create date:2010/06/03 | first author:Pazhang Y
Berberine inhibited radioresistant effects and enhanced anti-tumor effects in the irradiated-human prostate cancer cells.	/pubmed/24278513	Hur JM, Kim D.	Toxicol Res. 2010 Jun;26(2):109-15. doi: 10.5487/TR.2010.26.2.109.	Toxicol Res. 2010	PubMed	citation	PMID:24278513 | PMCID:PMC3834470	pubmed	24278513	create date:2010/06/01 | first author:Hur JM
[Controlling effect of berberine on in vitro synthesis and metabolism of steroid hormones in insulin resistant ovary].	/pubmed/20462044	Wang XX, Li W, Liu YC.	Zhongguo Zhong Xi Yi Jie He Za Zhi. 2010 Feb;30(2):161-6. Chinese.	Zhongguo Zhong Xi Yi Jie He Za Zhi. 2010	PubMed	citation	PMID:20462044	pubmed	20462044	create date:2010/05/14 | first author:Wang XX
Berberine inhibits cell growth and mediates caspase-independent cell death in human pancreatic cancer cells.	/pubmed/20455200	Pinto-Garcia L, Efferth T, Torres A, Hoheisel JD, Youns M.	Planta Med. 2010 Aug;76(11):1155-61. doi: 10.1055/s-0030-1249931. Epub 2010 May 7.	Planta Med. 2010	PubMed	citation	PMID:20455200	pubmed	20455200	create date:2010/05/11 | first author:Pinto-Garcia L
Berberine induced apoptosis via promoting the expression of caspase-8, -9 and -3, apoptosis-inducing factor and endonuclease G in SCC-4 human tongue squamous carcinoma cancer cells.	/pubmed/19846952	Ho YT, Lu CC, Yang JS, Chiang JH, Li TC, Ip SW, Hsia TC, Liao CL, Lin JG, Wood WG, Chung JG.	Anticancer Res. 2009 Oct;29(10):4063-70.	Anticancer Res. 2009	PubMed	citation	PMID:19846952	pubmed	19846952	create date:2009/10/23 | first author:Ho YT
Angiogenic pathway inhibition of Corydalis yanhusuo and berberine in human umbilical vein endothelial cells.	/pubmed/19806782	Gao JL, Shi JM, Lee SM, Zhang QW, Wang YT.	Oncol Res. 2009;17(11-12):519-26.	Oncol Res. 2009	PubMed	citation	PMID:19806782	pubmed	19806782	create date:2009/10/08 | first author:Gao JL
The alkaloid Berberine inhibits the growth of Anoikis-resistant MCF-7 and MDA-MB-231 breast cancer cell lines by inducing cell cycle arrest.	/pubmed/19800775	Kim JB, Yu JH, Ko E, Lee KW, Song AK, Park SY, Shin I, Han W, Noh DY.	Phytomedicine. 2010 May;17(6):436-40. doi: 10.1016/j.phymed.2009.08.012. Epub 2009 Oct 2.	Phytomedicine. 2010	PubMed	citation	PMID:19800775	pubmed	19800775	create date:2009/10/06 | first author:Kim JB
Berberine inhibits acute radiation intestinal syndrome in human with abdomen radiotherapy.	/pubmed/19757213	Li GH, Wang DL, Hu YD, Pu P, Li DZ, Wang WD, Zhu B, Hao P, Wang J, Xu XQ, Wan JQ, Zhou YB, Chen ZT.	Med Oncol. 2010 Sep;27(3):919-25. doi: 10.1007/s12032-009-9307-8. Epub 2009 Sep 16.	Med Oncol. 2010	PubMed	citation	PMID:19757213	pubmed	19757213	create date:2009/09/17 | first author:Li GH
Berberine and Coptidis rhizoma as novel antineoplastic agents: a review of traditional use and biomedical investigations.	/pubmed/19686830	Tang J, Feng Y, Tsao S, Wang N, Curtain R, Wang Y.	J Ethnopharmacol. 2009 Oct 29;126(1):5-17. doi: 10.1016/j.jep.2009.08.009. Epub 2009 Aug 15. Review.	J Ethnopharmacol. 2009	PubMed	citation	PMID:19686830	pubmed	19686830	create date:2009/08/19 | first author:Tang J
Berberine inhibits metastasis of nasopharyngeal carcinoma 5-8F cells by targeting Rho kinase-mediated Ezrin phosphorylation at threonine 567.	/pubmed/19651779	Tang F, Wang D, Duan C, Huang D, Wu Y, Chen Y, Wang W, Xie C, Meng J, Wang L, Wu B, Liu S, Tian D, Zhu F, He Z, Deng F, Cao Y.	J Biol Chem. 2009 Oct 2;284(40):27456-66. doi: 10.1074/jbc.M109.033795. Epub 2009 Aug 3.	J Biol Chem. 2009	PubMed	citation	PMID:19651779 | PMCID:PMC2785675	pubmed	19651779	create date:2009/08/05 | first author:Tang F
Berberine inhibits Rho GTPases and cell migration at low doses but induces G2 arrest and apoptosis at high doses in human cancer cells.	/pubmed/19513545	Tsang CM, Lau EP, Di K, Cheung PY, Hau PM, Ching YP, Wong YC, Cheung AL, Wan TS, Tong Y, Tsao SW, Feng Y.	Int J Mol Med. 2009 Jul;24(1):131-8.	Int J Mol Med. 2009	PubMed	citation	PMID:19513545	pubmed	19513545	create date:2009/06/11 | first author:Tsang CM
The combination of berberine and irradiation enhances anti-cancer effects via activation of p38 MAPK pathway and ROS generation in human hepatoma cells.	/pubmed/19492307	Hur JM, Hyun MS, Lim SY, Lee WY, Kim D.	J Cell Biochem. 2009 Aug 1;107(5):955-64. doi: 10.1002/jcb.22198.	J Cell Biochem. 2009	PubMed	citation	PMID:19492307	pubmed	19492307	create date:2009/06/06 | first author:Hur JM
Involvement of reactive oxygen species and caspase-dependent pathway in berberine-induced cell cycle arrest and apoptosis in C6 rat glioma cells.	/pubmed/19424587	Chen TC, Lai KC, Yang JS, Liao CL, Hsia TC, Chen GW, Lin JJ, Lin HJ, Chiu TH, Tang YJ, Chung JG.	Int J Oncol. 2009 Jun;34(6):1681-90.	Int J Oncol. 2009	PubMed	citation	PMID:19424587	pubmed	19424587	create date:2009/05/09 | first author:Chen TC
Berberine inhibits p53-dependent cell growth through induction of apoptosis of prostate cancer cells.	/pubmed/19360335	Choi MS, Oh JH, Kim SM, Jung HY, Yoo HS, Lee YM, Moon DC, Han SB, Hong JT.	Int J Oncol. 2009 May;34(5):1221-30.	Int J Oncol. 2009	PubMed	citation	PMID:19360335	pubmed	19360335	create date:2009/04/11 | first author:Choi MS
Berberine inhibits human tongue squamous carcinoma cancer tumor growth in a murine xenograft model.	/pubmed/19303753	Ho YT, Yang JS, Lu CC, Chiang JH, Li TC, Lin JJ, Lai KC, Liao CL, Lin JG, Chung JG.	Phytomedicine. 2009 Sep;16(9):887-90. doi: 10.1016/j.phymed.2009.02.015. Epub 2009 Mar 20.	Phytomedicine. 2009	PubMed	citation	PMID:19303753	pubmed	19303753	create date:2009/03/24 | first author:Ho YT
Berberine suppresses in vitro migration and invasion of human SCC-4 tongue squamous cancer cells through the inhibitions of FAK, IKK, NF-kappaB, u-PA and MMP-2 and -9.	/pubmed/19251361	Ho YT, Yang JS, Li TC, Lin JJ, Lin JG, Lai KC, Ma CY, Wood WG, Chung JG.	Cancer Lett. 2009 Jul 8;279(2):155-62. doi: 10.1016/j.canlet.2009.01.033. Epub 2009 Feb 28.	Cancer Lett. 2009	PubMed	citation	PMID:19251361	pubmed	19251361	create date:2009/03/03 | first author:Ho YT
Inhibition of progression of erythroleukemia induced by Friend virus in BALB/c mice by natural products--berberine, curcumin and picroliv.	/pubmed/19227007	Harikumar KB, Kuttan G, Kuttan R.	J Exp Ther Oncol. 2008;7(4):275-84.	J Exp Ther Oncol. 2008	PubMed	citation	PMID:19227007	pubmed	19227007	create date:2009/02/21 | first author:Harikumar KB
Berberine inhibits human neuroblastoma cell growth through induction of p53-dependent apoptosis.	/pubmed/19189664	Choi MS, Yuk DY, Oh JH, Jung HY, Han SB, Moon DC, Hong JT.	Anticancer Res. 2008 Nov-Dec;28(6A):3777-84.	Anticancer Res. 2008	PubMed	citation	PMID:19189664	pubmed	19189664	create date:2009/02/05 | first author:Choi MS
Berberine induces p53-dependent cell cycle arrest and apoptosis of human osteosarcoma cells by inflicting DNA damage.	/pubmed/19159633	Liu Z, Liu Q, Xu B, Wu J, Guo C, Zhu F, Yang Q, Gao G, Gong Y, Shao C.	Mutat Res. 2009 Mar 9;662(1-2):75-83. doi: 10.1016/j.mrfmmm.2008.12.009. Epub 2008 Dec 31.	Mutat Res. 2009	PubMed	citation	PMID:19159633	pubmed	19159633	create date:2009/01/23 | first author:Liu Z
Butanol fraction containing berberine or related compound from nexrutine inhibits NFkappaB signaling and induces apoptosis in prostate cancer cells.	/pubmed/19107816	Muralimanoharan SB, Kunnumakkara AB, Shylesh B, Kulkarni KH, Haiyan X, Ming H, Aggarwal BB, Rita G, Kumar AP.	Prostate. 2009 Apr 1;69(5):494-504. doi: 10.1002/pros.20899.	Prostate. 2009	PubMed	citation	PMID:19107816 | PMCID:PMC2674392	pubmed	19107816	create date:2008/12/25 | first author:Muralimanoharan SB
Enhancement of Arsenic Trioxide (As(2)O(3))- Mediated Apoptosis Using Berberine in Human Neuroblastoma SH-SY5Y Cells.	/pubmed/19096576	Kim DW, Ahan SH, Kim TY.	J Korean Neurosurg Soc. 2007 Nov;42(5):392-9. doi: 10.3340/jkns.2007.42.5.392. Epub 2007 Nov 20.	J Korean Neurosurg Soc. 2007	PubMed	citation	PMID:19096576 | PMCID:PMC2588187	pubmed	19096576	create date:2008/12/20 | first author:Kim DW
Berberine suppresses TNF-alpha-induced MMP-9 and cell invasion through inhibition of AP-1 activity in MDA-MB-231 human breast cancer cells.	/pubmed/19052522	Kim S, Choi JH, Kim JB, Nam SJ, Yang JH, Kim JH, Lee JE.	Molecules. 2008 Dec 3;13(12):2975-85. doi: 10.3390/molecules13122975.	Molecules. 2008	PubMed	citation	PMID:19052522	pubmed	19052522	create date:2008/12/05 | first author:Kim S
Effect of berberine on the antioxidant status, ultrastructural modifications and protein bound carbohydrates in azoxymethane-induced colon cancer in rats.	/pubmed/18951886	Thirupurasundari CJ, Padmini R, Devaraj SN.	Chem Biol Interact. 2009 Feb 12;177(3):190-5. doi: 10.1016/j.cbi.2008.09.027. Epub 2008 Oct 4.	Chem Biol Interact. 2009	PubMed	citation	PMID:18951886	pubmed	18951886	create date:2008/10/28 | first author:Thirupurasundari CJ
Berberine diminishes the side population and ABCG2 transporter expression in MCF-7 breast cancer cells.	/pubmed/18951337	Kim JB, Ko E, Han W, Shin I, Park SY, Noh DY.	Planta Med. 2008 Nov;74(14):1693-700. doi: 10.1055/s-0028-1088313. Epub 2008 Oct 24.	Planta Med. 2008	PubMed	citation	PMID:18951337	pubmed	18951337	create date:2008/10/28 | first author:Kim JB
Berberine inhibits SDF-1-induced AML cells and leukemic stem cells migration via regulation of SDF-1 level in bone marrow stromal cells.	/pubmed/18805669	Li H, Guo L, Jie S, Liu W, Zhu J, Du W, Fan L, Wang X, Fu B, Huang S.	Biomed Pharmacother. 2008 Nov;62(9):573-8. doi: 10.1016/j.biopha.2008.08.003. Epub 2008 Sep 4.	Biomed Pharmacother. 2008	PubMed	citation	PMID:18805669	pubmed	18805669	create date:2008/09/23 | first author:Li H
Protective effects of berberine on radiation-induced lung injury via intercellular adhesion molecular-1 and transforming growth factor-beta-1 in patients with lung cancer.	/pubmed/18789680	Liu Y, Yu H, Zhang C, Cheng Y, Hu L, Meng X, Zhao Y.	Eur J Cancer. 2008 Nov;44(16):2425-32. doi: 10.1016/j.ejca.2008.07.040. Epub 2008 Sep 11.	Eur J Cancer. 2008	PubMed	citation	PMID:18789680	pubmed	18789680	create date:2008/09/16 | first author:Liu Y
Berberine modifies cysteine 179 of IkappaBalpha kinase, suppresses nuclear factor-kappaB-regulated antiapoptotic gene products, and potentiates apoptosis.	/pubmed/18593939	Pandey MK, Sung B, Kunnumakkara AB, Sethi G, Chaturvedi MM, Aggarwal BB.	Cancer Res. 2008 Jul 1;68(13):5370-9. doi: 10.1158/0008-5472.CAN-08-0511.	Cancer Res. 2008	PubMed	citation	PMID:18593939	pubmed	18593939	create date:2008/07/03 | first author:Pandey MK
Enhancement of apoptosis of human hepatocellular carcinoma SMMC-7721 cells through synergy of berberine and evodiamine.	/pubmed/18579357	Wang XN, Han X, Xu LN, Yin LH, Xu YW, Qi Y, Peng JY.	Phytomedicine. 2008 Dec;15(12):1062-8. doi: 10.1016/j.phymed.2008.05.002. Epub 2008 Jun 24.	Phytomedicine. 2008	PubMed	citation	PMID:18579357	pubmed	18579357	create date:2008/06/27 | first author:Wang XN
Berberine induced down-regulation of matrix metalloproteinase-1, -2 and -9 in human gastric cancer cells (SNU-5) in vitro.	/pubmed/18468407	Lin JP, Yang JS, Wu CC, Lin SS, Hsieh WT, Lin ML, Yu FS, Yu CS, Chen GW, Chang YH, Chung JG.	In Vivo. 2008 Mar-Apr;22(2):223-30.	In Vivo. 2008	PubMed	citation	PMID:18468407	pubmed	18468407	create date:2008/05/13 | first author:Lin JP
p53 Cooperates berberine-induced growth inhibition and apoptosis of non-small cell human lung cancer cells in vitro and tumor xenograft growth in vivo.	/pubmed/18459128	Katiyar SK, Meeran SM, Katiyar N, Akhtar S.	Mol Carcinog. 2009 Jan;48(1):24-37. doi: 10.1002/mc.20453.	Mol Carcinog. 2009	PubMed	citation	PMID:18459128	pubmed	18459128	create date:2008/05/07 | first author:Katiyar SK
Berberine inhibits cyclin D1 expression via suppressed binding of AP-1 transcription factors to CCND1 AP-1 motif.	/pubmed/18430372	Luo Y, Hao Y, Shi TP, Deng WW, Li N.	Acta Pharmacol Sin. 2008 May;29(5):628-33. doi: 10.1111/j.1745-7254.2008.00786.x.	Acta Pharmacol Sin. 2008	PubMed	citation	PMID:18430372	pubmed	18430372	create date:2008/04/24 | first author:Luo Y
Berberine induces G1 arrest and apoptosis in human glioblastoma T98G cells through mitochondrial/caspases pathway.	/pubmed/18379040	Eom KS, Hong JM, Youn MJ, So HS, Park R, Kim JM, Kim TY.	Biol Pharm Bull. 2008 Apr;31(4):558-62.	Biol Pharm Bull. 2008	PubMed	citation	PMID:18379040	pubmed	18379040	create date:2008/04/02 | first author:Eom KS
[Effects of ginsenoside and berberine on secretion of immunosuppressive cytokines in lung carcinoma cell line PG].	/pubmed/18334149	Hao Y, Wang P, Wu J, Qiu QY.	Zhong Xi Yi Jie He Xue Bao. 2008 Mar;6(3):278-82. Chinese.	Zhong Xi Yi Jie He Xue Bao. 2008	PubMed	citation	PMID:18334149	pubmed	18334149	create date:2008/03/13 | first author:Hao Y
Berberine enhances inhibition of glioma tumor cell migration and invasiveness mediated by arsenic trioxide.	/pubmed/18294404	Lin TH, Kuo HC, Chou FP, Lu FJ.	BMC Cancer. 2008 Feb 25;8:58. doi: 10.1186/1471-2407-8-58.	BMC Cancer. 2008	PubMed	citation	PMID:18294404 | PMCID:PMC2275285	pubmed	18294404	create date:2008/02/26 | first author:Lin TH
Berberine-induced apoptosis in human prostate cancer cells is initiated by reactive oxygen species generation.	/pubmed/18275980	Meeran SM, Katiyar S, Katiyar SK.	Toxicol Appl Pharmacol. 2008 May 15;229(1):33-43. doi: 10.1016/j.taap.2007.12.027. Epub 2008 Jan 17.	Toxicol Appl Pharmacol. 2008	PubMed	citation	PMID:18275980	pubmed	18275980	create date:2008/02/16 | first author:Meeran SM
Synergistic tumor-killing effect of radiation and berberine combined treatment in lung cancer: the contribution of autophagic cell death.	/pubmed/18207031	Peng PL, Kuo WH, Tseng HC, Chou FP.	Int J Radiat Oncol Biol Phys. 2008 Feb 1;70(2):529-42. doi: 10.1016/j.ijrobp.2007.08.034.	Int J Radiat Oncol Biol Phys. 2008	PubMed	citation	PMID:18207031	pubmed	18207031	create date:2008/01/22 | first author:Peng PL
Berberine inhibits growth of the breast cancer cell lines MCF-7 and MDA-MB-231.	/pubmed/18203057	Kim JB, Lee KM, Ko E, Han W, Lee JE, Shin I, Bae JY, Kim S, Noh DY.	Planta Med. 2008 Jan;74(1):39-42. doi: 10.1055/s-2007-993779. Epub 2008 Jan 17.	Planta Med. 2008	PubMed	citation	PMID:18203057	pubmed	18203057	create date:2008/01/19 | first author:Kim JB
Vectorial transport of the plant alkaloid berberine by double-transfected cells expressing the human organic cation transporter 1 (OCT1, SLC22A1) and the efflux pump MDR1 P-glycoprotein (ABCB1).	/pubmed/18157518	Nies AT, Herrmann E, Brom M, Keppler D.	Naunyn Schmiedebergs Arch Pharmacol. 2008 Feb;376(6):449-61. Epub 2007 Dec 19.	Naunyn Schmiedebergs Arch Pharmacol. 2008	PubMed	citation	PMID:18157518	pubmed	18157518	create date:2007/12/25 | first author:Nies AT
GADD153 mediates berberine-induced apoptosis in human cervical cancer Ca ski cells.	/pubmed/17970084	Lin JP, Yang JS, Chang NW, Chiu TH, Su CC, Lu KW, Ho YT, Yeh CC, Mei-Dueyang, Lin HJ, Chung JG.	Anticancer Res. 2007 Sep-Oct;27(5A):3379-86.	Anticancer Res. 2007	PubMed	citation	PMID:17970084	pubmed	17970084	create date:2007/11/01 | first author:Lin JP
Berberine induces apoptosis in human HSC-3 oral cancer cells via simultaneous activation of the death receptor-mediated and mitochondrial pathway.	/pubmed/17970083	Lin CC, Yang JS, Chen JT, Fan S, Yu FS, Yang JL, Lu CC, Kao MC, Huang AC, Lu HF, Chung JG.	Anticancer Res. 2007 Sep-Oct;27(5A):3371-8.	Anticancer Res. 2007	PubMed	citation	PMID:17970083	pubmed	17970083	create date:2007/11/01 | first author:Lin CC
Berberine, a natural isoquinoline alkaloid, induces NAG-1 and ATF3 expression in human colorectal cancer cells.	/pubmed/17964072	Piyanuch R, Sukhthankar M, Wandee G, Baek SJ.	Cancer Lett. 2007 Dec 18;258(2):230-40. Epub 2007 Oct 25.	Cancer Lett. 2007	PubMed	citation	PMID:17964072 | PMCID:PMC2171032	pubmed	17964072	create date:2007/10/30 | first author:Piyanuch R
Berberine-induced LDLR up-regulation involves JNK pathway.	/pubmed/17767919	Lee S, Lim HJ, Park JH, Lee KS, Jang Y, Park HY.	Biochem Biophys Res Commun. 2007 Nov 3;362(4):853-7. Epub 2007 Aug 27. Erratum in: Biochem Biophys Res Commun. 2008 Aug 15;373(1):176.	Biochem Biophys Res Commun. 2007	PubMed	citation	PMID:17767919	pubmed	17767919	create date:2007/09/05 | first author:Lee S
Mitochondrially targeted effects of berberine [Natural Yellow 18, 5,6-dihydro-9,10-dimethoxybenzo(g)-1,3-benzodioxolo(5,6-a) quinolizinium] on K1735-M2 mouse melanoma cells: comparison with direct effects on isolated mitochondrial fractions.	/pubmed/17704354	Pereira GC, Branco AF, Matos JA, Pereira SL, Parke D, Perkins EL, Serafim TL, Sardão VA, Santos MS, Moreno AJ, Holy J, Oliveira PJ.	J Pharmacol Exp Ther. 2007 Nov;323(2):636-49. Epub 2007 Aug 17.	J Pharmacol Exp Ther. 2007	PubMed	citation	PMID:17704354	pubmed	17704354	create date:2007/08/21 | first author:Pereira GC
Berberine induces apoptosis in SW620 human colonic carcinoma cells through generation of reactive oxygen species and activation of JNK/p38 MAPK and FasL.	/pubmed/17673978	Hsu WH, Hsieh YS, Kuo HC, Teng CY, Huang HI, Wang CJ, Yang SF, Liou YS, Kuo WH.	Arch Toxicol. 2007 Oct;81(10):719-28. Epub 2007 Aug 3.	Arch Toxicol. 2007	PubMed	citation	PMID:17673978	pubmed	17673978	create date:2007/08/04 | first author:Hsu WH
Different concentrations of berberine result in distinct cellular localization patterns and cell cycle effects in a melanoma cell line.	/pubmed/17661039	Serafim TL, Oliveira PJ, Sardao VA, Perkins E, Parke D, Holy J.	Cancer Chemother Pharmacol. 2008 May;61(6):1007-18. Epub 2007 Jul 28.	Cancer Chemother Pharmacol. 2008	PubMed	citation	PMID:17661039	pubmed	17661039	create date:2007/07/31 | first author:Serafim TL
Berberine inhibits WEHI-3 leukemia cells in vivo.	/pubmed/17436595	Yu FS, Yang JS, Lin HJ, Yu CS, Tan TW, Lin YT, Lin CC, Lu HF, Chung JG.	In Vivo. 2007 Mar-Apr;21(2):407-12.	In Vivo. 2007	PubMed	citation	PMID:17436595	pubmed	17436595	create date:2007/04/18 | first author:Yu FS
Effect of berberine on hepatocyte proliferation, inducible nitric oxide synthase expression, cytochrome P450 2E1 and 1A2 activities in diethylnitrosamine- and phenobarbital-treated rats.	/pubmed/17418998	Zhao X, Zhang JJ, Wang X, Bu XY, Lou YQ, Zhang GL.	Biomed Pharmacother. 2008 Nov;62(9):567-72. Epub 2007 Mar 12.	Biomed Pharmacother. 2008	PubMed	citation	PMID:17418998	pubmed	17418998	create date:2007/04/10 | first author:Zhao X
Berberine, a natural cholesterol reducing product, exerts antitumor cytostatic/cytotoxic effects independently from the mevalonate pathway.	/pubmed/17089049	Issat T, Jakóbisiak M, Golab J.	Oncol Rep. 2006 Dec;16(6):1273-6.	Oncol Rep. 2006	PubMed	citation	PMID:17089049	pubmed	17089049	create date:2006/11/08 | first author:Issat T
Nanostructured electrochemical DNA biosensors for detection of the effect of berberine on DNA from cancer cells.	/pubmed/17053918	Ovádeková R, Jantová S, Letasiová S, Stepánek I, Labuda J.	Anal Bioanal Chem. 2006 Dec;386(7-8):2055-62. Epub 2006 Oct 20.	Anal Bioanal Chem. 2006	PubMed	citation	PMID:17053918	pubmed	17053918	create date:2006/10/21 | first author:Ovádeková R
Photochemical and phototoxic activity of berberine on murine fibroblast NIH-3T3 and Ehrlich ascites carcinoma cells.	/pubmed/16905326	Jantová S, Letasiová S, Brezová V, Cipák L, Lábaj J.	J Photochem Photobiol B. 2006 Dec 1;85(3):163-76. Epub 2006 Aug 14.	J Photochem Photobiol B. 2006	PubMed	citation	PMID:16905326	pubmed	16905326	create date:2006/08/15 | first author:Jantová S
Investigation of differentially expressed proteins due to the inhibitory effects of berberine in human liver cancer cell line HepG2.	/pubmed/16880943	Tan YL, Goh D, Ong ES.	Mol Biosyst. 2006 May;2(5):250-8. Epub 2006 Mar 30.	Mol Biosyst. 2006	PubMed	citation	PMID:16880943	pubmed	16880943	create date:2006/08/02 | first author:Tan YL
Berberine inhibits growth, induces G1 arrest and apoptosis in human epidermoid carcinoma A431 cells by regulating Cdki-Cdk-cyclin cascade, disruption of mitochondrial membrane potential and cleavage of caspase 3 and PARP.	/pubmed/16621886	Mantena SK, Sharma SD, Katiyar SK.	Carcinogenesis. 2006 Oct;27(10):2018-27. Epub 2006 Apr 18.	Carcinogenesis. 2006	PubMed	citation	PMID:16621886	pubmed	16621886	create date:2006/04/20 | first author:Mantena SK
Down-regulation of cyclin B1 and up-regulation of Wee1 by berberine promotes entry of leukemia cells into the G2/M-phase of the cell cycle.	/pubmed/16619512	Lin CC, Lin SY, Chung JG, Lin JP, Chen GW, Kao ST.	Anticancer Res. 2006 Mar-Apr;26(2A):1097-104.	Anticancer Res. 2006	PubMed	citation	PMID:16619512	pubmed	16619512	create date:2006/04/20 | first author:Lin CC
Antiproliferative activity of berberine in vitro and in vivo.	/pubmed/16601810	Letasiová S, Jantová S, Múcková M, Theiszová M.	Biomed Pap Med Fac Univ Palacky Olomouc Czech Repub. 2005 Dec;149(2):461-3.	Biomed Pap Med Fac Univ Palacky Olomouc Czech Repub. 2005	PubMed	citation	PMID:16601810	pubmed	16601810	create date:2006/04/08 | first author:Letasiová S
Berberine, a natural product, induces G1-phase cell cycle arrest and caspase-3-dependent apoptosis in human prostate carcinoma cells.	/pubmed/16505103	Mantena SK, Sharma SD, Katiyar SK.	Mol Cancer Ther. 2006 Feb;5(2):296-308.	Mol Cancer Ther. 2006	PubMed	citation	PMID:16505103	pubmed	16505103	create date:2006/03/01 | first author:Mantena SK
Apoptosis of human leukemia HL-60 cells and murine leukemia WEHI-3 cells induced by berberine through the activation of caspase-3.	/pubmed/16475703	Lin CC, Kao ST, Chen GW, Ho HC, Chung JG.	Anticancer Res. 2006 Jan-Feb;26(1A):227-42.	Anticancer Res. 2006	PubMed	citation	PMID:16475703	pubmed	16475703	create date:2006/02/16 | first author:Lin CC
Effect of berberine on proliferation, biosynthesis of macromolecules, cell cycle and induction of intercalation with DNA, dsDNA damage and apoptosis in Ehrlich ascites carcinoma cells.	/pubmed/16451756	Letasiová S, Jantová S, Miko M, Ovádeková R, Horváthová M.	J Pharm Pharmacol. 2006 Feb;58(2):263-70.	J Pharm Pharmacol. 2006	PubMed	citation	PMID:16451756	pubmed	16451756	create date:2006/02/03 | first author:Letasiová S
Berberine induces cell cycle arrest and apoptosis in human gastric carcinoma SNU-5 cell line.	/pubmed/16440412	Lin JP, Yang JS, Lee JH, Hsieh WT, Chung JG.	World J Gastroenterol. 2006 Jan 7;12(1):21-8.	World J Gastroenterol. 2006	PubMed	citation	PMID:16440412 | PMCID:PMC4077487	pubmed	16440412	create date:2006/01/28 | first author:Lin JP
Inhibitory effect of berberine on the invasion of human lung cancer cells via decreased productions of urokinase-plasminogen activator and matrix metalloproteinase-2.	/pubmed/16387334	Peng PL, Hsieh YS, Wang CJ, Hsu JL, Chou FP.	Toxicol Appl Pharmacol. 2006 Jul 1;214(1):8-15. Epub 2006 Jan 4.	Toxicol Appl Pharmacol. 2006	PubMed	citation	PMID:16387334	pubmed	16387334	create date:2006/01/03 | first author:Peng PL
Berberine decreased N-acetylation of 2-aminofluorene through inhibition of N-acetyltransferase gene expression in human leukemia HL-60 cells.	/pubmed/16309210	Lin CC, Kao ST, Chen GW, Chung JG.	Anticancer Res. 2005 Nov-Dec;25(6B):4149-55.	Anticancer Res. 2005	PubMed	citation	PMID:16309210	pubmed	16309210	create date:2005/11/29 | first author:Lin CC
Berberine-antiproliferative activity in vitro and induction of apoptosis/necrosis of the U937 and B16 cells.	/pubmed/16229943	Letasiová S, Jantová S, Cipák L, Múcková M.	Cancer Lett. 2006 Aug 8;239(2):254-62. Epub 2005 Oct 17.	Cancer Lett. 2006	PubMed	citation	PMID:16229943	pubmed	16229943	create date:2005/10/19 | first author:Letasiová S
Extracellular signal-regulated kinase-dependent stabilization of hepatic low-density lipoprotein receptor mRNA by herbal medicine berberine.	/pubmed/16100034	Abidi P, Zhou Y, Jiang JD, Liu J.	Arterioscler Thromb Vasc Biol. 2005 Oct;25(10):2170-6. Epub 2005 Aug 11.	Arterioscler Thromb Vasc Biol. 2005	PubMed	citation	PMID:16100034	pubmed	16100034	create date:2005/08/16 | first author:Abidi P
Berberine inhibits rat vascular smooth muscle cell proliferation and migration in vitro and improves neointima formation after balloon injury in vivo. Berberine improves neointima formation in a rat model.	/pubmed/16098530	Lee S, Lim HJ, Park HY, Lee KS, Park JH, Jang Y.	Atherosclerosis. 2006 May;186(1):29-37. Epub 2005 Aug 10.	Atherosclerosis. 2006	PubMed	citation	PMID:16098530	pubmed	16098530	create date:2005/08/16 | first author:Lee S
Berberine inhibits arylamine N-acetyltransferase activity and gene expression in mouse leukemia L 1210 cells.	/pubmed/15957369	Lin SS, Chung JG, Lin JP, Chuang JY, Chang WC, Wu JY, Tyan YS.	Phytomedicine. 2005 May;12(5):351-8.	Phytomedicine. 2005	PubMed	citation	PMID:15957369	pubmed	15957369	create date:2005/06/17 | first author:Lin SS
Modulation of apoptosis by berberine through inhibition of cyclooxygenase-2 and Mcl-1 expression in oral cancer cells.	/pubmed/15796182	Kuo CL, Chi CW, Liu TY.	In Vivo. 2005 Jan-Feb;19(1):247-52.	In Vivo. 2005	PubMed	citation	PMID:15796182	pubmed	15796182	create date:2005/03/31 | first author:Kuo CL
Berberine sensitizes human glioma cells, but not normal glial cells, to ionizing radiation in vitro.	/pubmed/15500008	Yount G, Qian Y, Moore D, Basila D, West J, Aldape K, Arvold N, Shalev N, Haas-Kogan D.	J Exp Ther Oncol. 2004 Jul;4(2):137-43.	J Exp Ther Oncol. 2004	PubMed	citation	PMID:15500008	pubmed	15500008	create date:2004/10/27 | first author:Yount G
Berberine inhibits HIF-1alpha expression via enhanced proteolysis.	/pubmed/15322253	Lin S, Tsai SC, Lee CC, Wang BW, Liou JY, Shyu KG.	Mol Pharmacol. 2004 Sep;66(3):612-9.	Mol Pharmacol. 2004	PubMed	citation	PMID:15322253	pubmed	15322253	create date:2004/08/24 | first author:Lin S
Effect of Alstonia scholaris in enhancing the anticancer activity of berberine in the Ehrlich ascites carcinoma-bearing mice.	/pubmed/15298773	Jagetia GC, Baliga MS.	J Med Food. 2004 Summer;7(2):235-44.	J Med Food. 2004	PubMed	citation	PMID:15298773	pubmed	15298773	create date:2004/08/10 | first author:Jagetia GC
In vitro cytotoxicity of berberine against HeLa and L1210 cancer cell lines.	/pubmed/15296093	Kettmann V, Kosfálová D, Jantová S, Cernáková M, Drímal J.	Pharmazie. 2004 Jul;59(7):548-51.	Pharmazie. 2004	PubMed	citation	PMID:15296093	pubmed	15296093	create date:2004/08/07 | first author:Kettmann V
Therapeutic effects of berberine in impaired glucose tolerance rats and its influence on insulin secretion.	/pubmed/15066220	Leng SH, Lu FE, Xu LJ.	Acta Pharmacol Sin. 2004 Apr;25(4):496-502.	Acta Pharmacol Sin. 2004	PubMed	citation	PMID:15066220	pubmed	15066220	create date:2004/04/07 | first author:Leng SH
Cytotoxic effects of Coptis chinensis and Epimedium sagittatum extracts and their major constituents (berberine, coptisine and icariin) on hepatoma and leukaemia cell growth.	/pubmed/14756686	Lin CC, Ng LT, Hsu FF, Shieh DE, Chiang LC.	Clin Exp Pharmacol Physiol. 2004 Jan-Feb;31(1-2):65-9.	Clin Exp Pharmacol Physiol. 2004	PubMed	citation	PMID:14756686	pubmed	14756686	create date:2004/02/06 | first author:Lin CC
The anti-inflammatory potential of berberine in vitro and in vivo.	/pubmed/14732220	Kuo CL, Chi CW, Liu TY.	Cancer Lett. 2004 Jan 20;203(2):127-37.	Cancer Lett. 2004	PubMed	citation	PMID:14732220	pubmed	14732220	create date:2004/01/21 | first author:Kuo CL
[The inhibit effect of berberine on human colon cell line cyclooxygenase-2].	/pubmed/14505547	Tai WP, Luo HS.	Zhonghua Nei Ke Za Zhi. 2003 Aug;42(8):558-60. Chinese.	Zhonghua Nei Ke Za Zhi. 2003	PubMed	citation	PMID:14505547	pubmed	14505547	create date:2003/09/25 | first author:Tai WP
Effect of berberine on proliferation, cell cycle and apoptosis in HeLa and L1210 cells.	/pubmed/12956905	Jantová S, Cipák L, Cernáková M, Kost'álová D.	J Pharm Pharmacol. 2003 Aug;55(8):1143-9.	J Pharm Pharmacol. 2003	PubMed	citation	PMID:12956905	pubmed	12956905	create date:2003/09/06 | first author:Jantová S
Effects of 13-alkyl-substituted berberine alkaloids on the expression of COX-II, TNF-alpha, iNOS, and IL-12 production in LPS-stimulated macrophages.	/pubmed/12850501	Lee DU, Kang YJ, Park MK, Lee YS, Seo HG, Kim TS, Kim CH, Chang KC.	Life Sci. 2003 Aug 1;73(11):1401-12.	Life Sci. 2003	PubMed	citation	PMID:12850501	pubmed	12850501	create date:2003/07/10 | first author:Lee DU
Berberine inhibited arylamine N-acetyltransferase activity and gene expression and DNA adduct formation in human malignant astrocytoma (G9T/VGH) and brain glioblastoma multiforms (GBM 8401) cells.	/pubmed/12396098	Wang DY, Yeh CC, Lee JH, Hung CF, Chung JG.	Neurochem Res. 2002 Sep;27(9):883-9.	Neurochem Res. 2002	PubMed	citation	PMID:12396098	pubmed	12396098	create date:2002/10/25 | first author:Wang DY
Characterization of berberine transport into Coptis japonica cells and the involvement of ABC protein.	/pubmed/12177126	Sakai K, Shitan N, Sato F, Ueda K, Yazaki K.	J Exp Bot. 2002 Sep;53(376):1879-86.	J Exp Bot. 2002	PubMed	citation	PMID:12177126	pubmed	12177126	create date:2002/08/15 | first author:Sakai K
Anticachectic effects of the natural herb Coptidis rhizoma and berberine on mice bearing colon 26/clone 20 adenocarcinoma.	/pubmed/11979446	Iizuka N, Hazama S, Yoshimura K, Yoshino S, Tangoku A, Miyamoto K, Okita K, Oka M.	Int J Cancer. 2002 May 10;99(2):286-91.	Int J Cancer. 2002	PubMed	citation	PMID:11979446	pubmed	11979446	create date:2002/04/30 | first author:Iizuka N
Cytotoxicity evaluation of natural coptisine and synthesis of coptisine from berberine.	/pubmed/11482767	Colombo ML, Bugatti C, Mossa A, Pescalli N, Piazzoni L, Pezzoni G, Menta E, Spinelli S, Johnson F, Gupta RC, Dasaradhi L.	Farmaco. 2001 May-Jul;56(5-7):403-9.	Farmaco. 2001	PubMed	citation	PMID:11482767	pubmed	11482767	create date:2001/08/03 | first author:Colombo ML
Inhibition of chemical carcinogenesis by berberine in rats and mice.	/pubmed/11370717	Anis KV, Rajeshkumar NV, Kuttan R.	J Pharm Pharmacol. 2001 May;53(5):763-8.	J Pharm Pharmacol. 2001	PubMed	citation	PMID:11370717	pubmed	11370717	create date:2001/05/24 | first author:Anis KV
Inhibitory effect of berberine on the mediastinal lymph node metastasis produced by orthotopic implantation of Lewis lung carcinoma.	/pubmed/11248416	Mitani N, Murakami K, Yamaura T, Ikeda T, Saiki I.	Cancer Lett. 2001 Apr 10;165(1):35-42.	Cancer Lett. 2001	PubMed	citation	PMID:11248416	pubmed	11248416	create date:2001/03/15 | first author:Mitani N
Effects of berberine on arylamine N-acetyltransferase activity and 2-aminofluorene-DNA adduct formation in human leukemia cells.	/pubmed/10999441	Chung JG, Chen GW, Hung CF, Lee JH, Ho CC, Ho HC, Chang HL, Lin WC, Lin JG.	Am J Chin Med. 2000;28(2):227-38.	Am J Chin Med. 2000	PubMed	citation	PMID:10999441	pubmed	10999441	create date:2000/09/22 | first author:Chung JG
Structural modification of berberine alkaloids in relation to cytotoxic activity in vitro.	/pubmed/10940582	Orfila L, Rodríguez M, Colman T, Hasegawa M, Merentes E, Arvelo F.	J Ethnopharmacol. 2000 Aug;71(3):449-56.	J Ethnopharmacol. 2000	PubMed	citation	PMID:10940582	pubmed	10940582	create date:2000/08/15 | first author:Orfila L
Inhibitory effect of Coptidis Rhizoma and berberine on the proliferation of human esophageal cancer cell lines.	/pubmed/10680588	Iizuka N, Miyamoto K, Okita K, Tangoku A, Hayashi H, Yosino S, Abe T, Morioka T, Hazama S, Oka M.	Cancer Lett. 2000 Jan 1;148(1):19-25.	Cancer Lett. 2000	PubMed	citation	PMID:10680588	pubmed	10680588	create date:2000/02/19 | first author:Iizuka N
Berberine modulates expression of mdr1 gene product and the responses of digestive track cancer cells to Paclitaxel.	/pubmed/10507765	Lin HL, Liu TY, Wu CW, Chi CW.	Br J Cancer. 1999 Oct;81(3):416-22.	Br J Cancer. 1999	PubMed	citation	PMID:10507765 | PMCID:PMC2362909	pubmed	10507765	create date:1999/10/03 | first author:Lin HL
Effects of berberine on arylamine N-acetyltransferase activity in human colon tumor cells.	/pubmed/10467460	Lin JG, Chung JG, Wu LT, Chen GW, Chang HL, Wang TF.	Am J Chin Med. 1999;27(2):265-75.	Am J Chin Med. 1999	PubMed	citation	PMID:10467460	pubmed	10467460	create date:1999/09/01 | first author:Lin JG
Inhibition by berberine of cyclooxygenase-2 transcriptional activity in human colon cancer cells.	/pubmed/10433483	Fukuda K, Hibiya Y, Mutoh M, Koshiji M, Akao S, Fujiwara H.	J Ethnopharmacol. 1999 Aug;66(2):227-33.	J Ethnopharmacol. 1999	PubMed	citation	PMID:10433483	pubmed	10433483	create date:1999/08/05 | first author:Fukuda K
Effects of berberine on arylamine N-acetyltransferase activity in human bladder tumour cells.	/pubmed/10418949	Chung JG, Wu LT, Chu CB, Jan JY, Ho CC, Tsou MF, Lu HF, Chen GW, Lin JG, Wang TF.	Food Chem Toxicol. 1999 Apr;37(4):319-26.	Food Chem Toxicol. 1999	PubMed	citation	PMID:10418949	pubmed	10418949	create date:1999/07/27 | first author:Chung JG
Inhibition of activator protein 1 activity by berberine in human hepatoma cells.	/pubmed/10364850	Fukuda K, Hibiya Y, Mutoh M, Koshiji M, Akao S, Fujiwara H.	Planta Med. 1999 May;65(4):381-3.	Planta Med. 1999	PubMed	citation	PMID:10364850	pubmed	10364850	create date:1999/06/12 | first author:Fukuda K
Berberine-induced apoptosis of human leukemia HL-60 cells is associated with down-regulation of nucleophosmin/B23 and telomerase activity.	/pubmed/10362140	Wu HL, Hsu CY, Liu WH, Yung BY.	Int J Cancer. 1999 Jun 11;81(6):923-9.	Int J Cancer. 1999	PubMed	citation	PMID:10362140	pubmed	10362140	create date:1999/06/11 | first author:Wu HL
Up-regulation of multidrug resistance transporter expression by berberine in human and murine hepatoma cells.	/pubmed/10223233	Lin HL, Liu TY, Lui WY, Chi CW.	Cancer. 1999 May 1;85(9):1937-42.	Cancer. 1999	PubMed	citation	PMID:10223233	pubmed	10223233	create date:1999/05/01 | first author:Lin HL
Inhibitory effects of berberine on voltage- and calcium-activated potassium currents in human myeloma cells.	/pubmed/9651117	Wu SN, Yu HS, Jan CR, Li HF, Yu CL.	Life Sci. 1998;62(25):2283-94.	Life Sci. 1998	PubMed	citation	PMID:9651117	pubmed	9651117	create date:1998/07/03 | first author:Wu SN
Berberine complexes with DNA in the berberine-induced apoptosis in human leukemic HL-60 cells.	/pubmed/7621428	Kuo CL, Chou CC, Yung BY.	Cancer Lett. 1995 Jul 13;93(2):193-200.	Cancer Lett. 1995	PubMed	citation	PMID:7621428	pubmed	7621428	create date:1995/07/13 | first author:Kuo CL
Effect of berberine alone or in combination with argon ion laser treatment on 9L rat glioma cell line.	/pubmed/7867385	Chen KT, Hao DM, Liu ZX, Chen YC, You ZS.	Chin Med J (Engl). 1994 Nov;107(11):808-12.	Chin Med J (Engl). 1994	PubMed	citation	PMID:7867385	pubmed	7867385	create date:1994/11/01 | first author:Chen KT
Flowcytometric analysis of the effect of berberine on the expression of glucocorticoid receptors in human hepatoma HepG2 cells.	/pubmed/7516035	Chi CW, Chang YF, Chao TW, Chiang SH, P'eng FK, Lui WY, Liu TY.	Life Sci. 1994;54(26):2099-107.	Life Sci. 1994	PubMed	citation	PMID:7516035	pubmed	7516035	create date:1994/01/01 | first author:Chi CW
Down-regulation of c-Ki-ras2 gene expression associated with morphologic differentiation in human embryonal carcinoma cells treated with berberine.	/pubmed/1679102	Chang KS.	J Formos Med Assoc. 1991 Jan;90(1):10-4.	J Formos Med Assoc. 1991	PubMed	citation	PMID:1679102	pubmed	1679102	create date:1991/01/01 | first author:Chang KS
Berberine-induced morphologic differentiation and down-regulation of c-Ki-ras2 protooncogene expression in human teratocarcinoma cells.	/pubmed/2265407	Chang KS, Gao C, Wang LC.	Cancer Lett. 1990 Dec 3;55(2):103-8.	Cancer Lett. 1990	PubMed	citation	PMID:2265407	pubmed	2265407	create date:1990/12/03 | first author:Chang KS
Laboratory studies of berberine used alone and in combination with 1,3-bis(2-chloroethyl)-1-nitrosourea to treat malignant brain tumors.	/pubmed/2122945	Zhang RX, Dougherty DV, Rosenblum ML.	Chin Med J (Engl). 1990 Aug;103(8):658-65.	Chin Med J (Engl). 1990	PubMed	citation	PMID:2122945	pubmed	2122945	create date:1990/08/01 | first author:Zhang RX
An experimental study on the photodynamic activity of berberine in vitro on cancer cells.	/pubmed/3773561	Wang MX, Huo LM, Yang HC, Gao YJ, E Z.	J Tradit Chin Med. 1986 Jun;6(2):125-7. No abstract available.	J Tradit Chin Med. 1986	PubMed	citation	PMID:3773561	pubmed	3773561	create date:1986/06/01 | first author:Wang MX
Berberine sulfate inhibits tumor-promoting activity of teleocidin in two-stage carcinogenesis on mouse skin.	/pubmed/3081844	Nishino H, Kitagawa K, Fujiki H, Iwashima A.	Oncology. 1986;43(2):131-4.	Oncology. 1986	PubMed	citation	PMID:3081844	pubmed	3081844	create date:1986/01/01 | first author:Nishino H
Activation of peritoneal macrophages by berberine-type alkaloids in terms of induction of cytostatic activity.	/pubmed/6392120	Kumazawa Y, Itagaki A, Fukumoto M, Fujisawa H, Nishimura C, Nomoto K.	Int J Immunopharmacol. 1984;6(6):587-92.	Int J Immunopharmacol. 1984	PubMed	citation	PMID:6392120	pubmed	6392120	create date:1984/01/01 | first author:Kumazawa Y
Fluorescence reaction of chromatin and basophilic cytoplasm by berberine sulfate.	/pubmed/7326706	Molero ML, Stockert JC.	Cell Mol Biol Incl Cyto Enzymol. 1981;27(5):523-5. No abstract available.	Cell Mol Biol Incl Cyto Enzymol. 1981	PubMed	citation	PMID:7326706	pubmed	7326706	create date:1981/01/01 | first author:Molero ML
Biochemical effects of berberine.	/pubmed/444265	Creasey WA.	Biochem Pharmacol. 1979 Apr 1;28(7):1081-4. No abstract available.	Biochem Pharmacol. 1979	PubMed	citation	PMID:444265	pubmed	444265	create date:1979/04/01 | first author:Creasey WA
[Anti-blastic properties of berberine and its derivatives].	/pubmed/5011522	Shvarev IF, Tsetlin AL.	Farmakol Toksikol. 1972;35(1):73-5. Russian. No abstract available.	Farmakol Toksikol. 1972	PubMed	citation	PMID:5011522	pubmed	5011522	create date:1972/01/01 | first author:Shvarev IF

## Sheet: Targets
Name	Symbol_Gene	Organism
Berberine	ABCB1	HUMAN
Berberine	ABCC1	HUMAN
Berberine	ACACA	HUMAN
Berberine	AIFM1	HUMAN
Berberine	AKR1C3	HUMAN
Berberine	AKT1	HUMAN
Berberine	ANGPTL4	HUMAN
Berberine	APAF1	HUMAN
Berberine	AR	HUMAN
Berberine	ATF3	HUMAN
Berberine	ATM	HUMAN
Berberine	ATP5F1B	HUMAN
Berberine	BAD	HUMAN
Berberine	BAK1	HUMAN
Berberine	BAX	HUMAN
Berberine	BBC3	HUMAN
Berberine	BCL2L1	HUMAN
Berberine	BCLAF1	HUMAN
Berberine	BECN5	HUMAN
Berberine	BID	HUMAN
Berberine	BIRC2	HUMAN
Berberine	BIRC3	HUMAN
Berberine	BRD2	HUMAN
Berberine	BSG	HUMAN
Berberine	BZLF1	HUMAN
Berberine	CAMK2G	HUMAN
Berberine	CASP1	HUMAN
Berberine	CASP14	HUMAN
Berberine	CASP3	HUMAN
Berberine	CASP4	HUMAN
Berberine	CASP7	HUMAN
Berberine	CASP8	HUMAN
Berberine	CASP9	HUMAN
Berberine	CBL	HUMAN
Berberine	CCNA1	HUMAN
Berberine	CCNB1	HUMAN
Berberine	CCND1	HUMAN
Berberine	CCND2	HUMAN
Berberine	CCND3	HUMAN
Berberine	CCNE1	HUMAN
Berberine	CCNG2	HUMAN
Berberine	CCR6	HUMAN
Berberine	CD19	HUMAN
Berberine	CD27	HUMAN
Berberine	CD40	HUMAN
Berberine	CD70	HUMAN
Berberine	CDC25C	HUMAN
Berberine	CDH2	HUMAN
Berberine	CDK1	HUMAN
Berberine	CDK2	HUMAN
Berberine	CDK4	HUMAN
Berberine	CDK6	HUMAN
Berberine	CDKN1A	HUMAN
Berberine	CDKN1B	HUMAN
Berberine	CHEK1	HUMAN
Berberine	CHUK	HUMAN
Berberine	CIDEA	HUMAN
Berberine	CIP1	HUMAN
Berberine	CSF1R	HUMAN
Berberine	CTSB	HUMAN
Berberine	CXCR1	HUMAN
Berberine	CXCR4	HUMAN
Berberine	CYP1A1	HUMAN
Berberine	CYP1A2	HUMAN
Berberine	CYP1B1	HUMAN
Berberine	Cyp2D6	HUMAN
Berberine	CYP3A4	HUMAN
Berberine	DHFR	HUMAN
Berberine	DIABLO	HUMAN
Berberine	E2F1	HUMAN
Berberine	E6	HUMAN
Berberine	E7	HUMAN
Berberine	EBNA-1	HUMAN
Berberine	EGF	HUMAN
Berberine	EGFR	HUMAN
Berberine	ENDOG	HUMAN
Berberine	ERBB2	HUMAN
Berberine	FADD	HUMAN
Berberine	FAS	HUMAN
Berberine	FASLG	HUMAN
Berberine	FGFR1	HUMAN
Berberine	FN1	HUMAN
Berberine	FOS	HUMAN
Berberine	FOXO3	HUMAN
Berberine	GADD45A	HUMAN
Berberine	GADD45B	HUMAN
Berberine	GDF15	HUMAN
Berberine	GSK3B	HUMAN
Berberine	H2AFX	HUMAN
Berberine	HDAC1	HUMAN
Berberine	HDAC2	HUMAN
Berberine	HIF1A	HUMAN
Berberine	HMOX1	HUMAN
Berberine	HPSE	HUMAN
Berberine	HR	HUMAN
Berberine	HRAS	HUMAN
Berberine	HRK	HUMAN
Berberine	ICAM1	HUMAN
Berberine	ID1	HUMAN
Berberine	IGFBP3	HUMAN
Berberine	IKBKB	HUMAN
Berberine	IL11	HUMAN
Berberine	IL1A	HUMAN
Berberine	IL1B	HUMAN
Berberine	IL33	HUMAN
Berberine	IL6	HUMAN
Berberine	IL8	HUMAN
Berberine	ITGAM	HUMAN
Berberine	ITGB1	HUMAN
Berberine	ITGB4	HUMAN
Berberine	JAK2	HUMAN
Berberine	JUN	HUMAN
Berberine	KAT5	HUMAN
Berberine	KDR	HUMAN
Berberine	KLK3	HUMAN
Berberine	KRAS	HUMAN
Berberine	LDLR	HUMAN
Berberine	LOX	HUMAN
Berberine	LTA	HUMAN
Berberine	MAP2K7	HUMAN
Berberine	MAPK1	HUMAN
Berberine	MAPK14	HUMAN
Berberine	MAPK3	HUMAN
Berberine	MAPK8	HUMAN
Berberine	MCL1	HUMAN
Berberine	MDM2	HUMAN
Berberine	MET	HUMAN
Berberine	MITF	HUMAN
Berberine	MLH1	HUMAN
Berberine	MMP1	HUMAN
Berberine	MMP2	HUMAN
Berberine	MMP9	HUMAN
Berberine	MTOR	HUMAN
Berberine	MYC	HUMAN
Berberine	NANOG	HUMAN
Berberine	NAT1	HUMAN
Berberine	NFE2L2	HUMAN
Berberine	NFKB1	HUMAN
Berberine	NFKB2	HUMAN
Berberine	NFKBIA	HUMAN
Berberine	NME1	HUMAN
Berberine	NODAL	HUMAN
Berberine	NOS2	HUMAN
Berberine	NR3C1	HUMAN
Berberine	OCLN	HUMAN
Berberine	PARD3	HUMAN
Berberine	PARP1	HUMAN
Berberine	PDCD4	HUMAN
Berberine	PECAM1	HUMAN
Berberine	PFKP	HUMAN
Berberine	PHB	HUMAN
Berberine	PIK3CB	HUMAN
Berberine	PKM	HUMAN
Berberine	PLA2G6	HUMAN
Berberine	PLAU	HUMAN
Berberine	PMAIP1	HUMAN
Berberine	POU5F1	HUMAN
Berberine	PPIA	HUMAN
Berberine	PRDX2	HUMAN
Berberine	PRDX6	HUMAN
Berberine	PRKAA1	HUMAN
Berberine	PTGER2	HUMAN
Berberine	PTGER4	HUMAN
Berberine	PTGS2	HUMAN
Berberine	PTK2	HUMAN
Berberine	PTTG1	HUMAN
Berberine	PXN	HUMAN
Berberine	RAC1	HUMAN
Berberine	RAD51	HUMAN
Berberine	RAF1	HUMAN
Berberine	RARA	HUMAN
Berberine	RB1	HUMAN
Berberine	RELA	HUMAN
Berberine	REV3L	HUMAN
Berberine	RHOA	HUMAN
Berberine	ROS1	HUMAN
Berberine	RPS6	HUMAN
Berberine	RPS6KB1	HUMAN
Berberine	SERPINE1	HUMAN
Berberine	SETD7	HUMAN
Berberine	SFN	HUMAN
Berberine	SKP2	HUMAN
Berberine	SLC7A11	HUMAN
Berberine	SMAD3	HUMAN
Berberine	SNAI1	HUMAN
Berberine	SNAI2	HUMAN
Berberine	SOX2	HUMAN
Berberine	SP1	HUMAN
Berberine	SRC	HUMAN
Berberine	STAT3	HUMAN
Berberine	TBXAS1	HUMAN
Berberine	TEAD1	HUMAN
Berberine	TERT	HUMAN
Berberine	TFAP2A	HUMAN
Berberine	TFAP2B	HUMAN
Berberine	TGFB1	HUMAN
Berberine	TIMP2	HUMAN
Berberine	TIMP3	HUMAN
Berberine	TNF	HUMAN
Berberine	TNFRSF10A	HUMAN
Berberine	TNFRSF10B	HUMAN
Berberine	TNFRSF9	HUMAN
Berberine	TP53	HUMAN
Berberine	TPPP3	HUMAN
Berberine	TYR	HUMAN
Berberine	ULK1	HUMAN
Berberine	VEGFA	HUMAN
Berberine	VIM	HUMAN
Berberine	WEE1	HUMAN
Berberine	WNT11	HUMAN
Berberine	XDH	HUMAN
Berberine	XIAP	HUMAN
Berberine	ZEB1	HUMAN
Berberine	ACP	HUMAN
Berberine	AKP1	HUMAN
Berberine	CDH1	HUMAN
Berberine	CTNNB1.L	HUMAN
Berberine	CYCE	HUMAN
Berberine	CYP2D22	HUMAN
Berberine	CYP3A11	HUMAN
Berberine	CYTC	HUMAN
Berberine	DCF	HUMAN
Berberine	ERK1/2	HUMAN
Berberine	GFP	HUMAN
Berberine	JAK	HUMAN
Berberine	IDH	HUMAN
Berberine	LOC104562724	HUMAN
Berberine	MAC3	HUMAN
Berberine	MKI67	HUMAN
Berberine	MMP	HUMAN
Berberine	PSMD9	HUMAN
Berberine	PABA	HUMAN
Berberine	PAR	HUMAN
Berberine	PF	HUMAN
Berberine	RAS	HUMAN
Berberine	RHO	HUMAN
Berberine	SURVIVIN	HUMAN
Berberine	TOP	HUMAN
