# Supplementary material for: An Insight Into the Molecular Mechanism of Berberine Towards Multiple Cancer Types Through Systems Pharmacology
Source: Front Pharmacol. 2019 Aug 6;10:857. doi: 10.3389/fphar.2019.00857 (PMC6691338; doi:10.3389/fphar.2019.00857)
Supplement: Supplementary file 1 [file DataSheet_1.zip › Supplementary Tables/Table S3. Targets of berberine used for network construction.xlsx]

## Sheet: 66 known targets from databases
PLA2G1B
TNF
CCL2
IL6
CXCL12
ABCG2
GAL
HNF4A
INS
RASGRF2
CDC42
RAC1
TP53
CDKN1A
CDK2
CCND1
CDK4
RUNX1T1
HERC5
EIF6
PCSK9
RELA
BID
JUN
BCL2
BCL2L1
CASP3
CASP8
ALDH18A1
DDIT3
TEP1
MAPK1
SLC2A1
APP
IL1B
NOS2
BAX
CASP9
AGT
EGFR
EGR1
FOS
PDGFA
CCNB1
WEE1
CDK1
CYCS
NFKBIA
CYP1A1
AHR
CD69
IL2RA
VEGFA
HIF1A
PTGS2
IL4
IFNG
MGAM
SI
CXCL8
MPO
TH
SENP8
ACHE
CYP2D6
SMN1

## Sheet: 275 known targets-merge
Known targets-merge
TNF
RAC1
TP53
CDKN1A
CCND1
CDK4
JUN
BCL2
BCL2L1
CASP8
SLC2A1
EGFR
AHR
MPO
ABCB1
ACACA
AKT1
APAF1
ATF3
ATM
BCLAF1
CASP1
CCND3
CDKN1B
CIDEA
CYP1A2
ERBB2
FAS
FN1
HMOX1
HRAS
KDR
KRAS
MAPK14
MET
MLH1
MMP2
MTOR
MYC
NFE2L2
PIK3CB
RAF1
RB1
RHOA
SERPINE1
STAT3
TERT
TNFRSF10B
VIM
CDH1
MKI67
PLA2G1B
CCL2
IL6
CXCL12
ABCG2
GAL
HNF4A
INS
RASGRF2
CDC42
CDK2
RUNX1T1
HERC5
EIF6
PCSK9
RELA
BID
CASP3
ALDH18A1
DDIT3
TEP1
MAPK1
APP
IL1B
NOS2
BAX
CASP9
AGT
EGR1
FOS
PDGFA
CCNB1
WEE1
CDK1
CYCS
NFKBIA
CYP1A1
CD69
IL2RA
VEGFA
HIF1A
PTGS2
IL4
IFNG
MGAM
SI
CXCL8
TH
ABCC1
AIFM1
AKR1C3
ANGPTL4
AR
ATP5F1B
BAD
BAK1
BBC3
BECN5
BIRC2
BIRC3
BRD2
BSG
BZLF1
CAMK2G
CASP14
CASP4
CASP7
CBL
CCNA1
CCND2
CCNE1
CCNG2
CCR6
CD19
CD27
CD40
CD70
CDC25C
CDH2
CDK6
CHEK1
CHUK
CIP1
CSF1R
CTSB
CXCR1
CXCR4
CYP1B1
Cyp2D6
CYP3A4
DHFR
DIABLO
E2F1
E6
E7
EBNA-1
EGF
ENDOG
FADD
FASLG
FOXO3
GADD45A
GADD45B
GDF15
GSK3B
H2AFX
HDAC1
HDAC2
HPSE
HR
HRK
ICAM1
ID1
IGFBP3
IKBKB
IL11
IL1A
IL33
IL8
ITGAM
ITGB1
ITGB4
JAK2
KAT5
KLK3
LDLR
LOX
LTA
MAP2K7
MAPK3
MAPK8
MCL1
MDM2
MITF
MMP1
MMP9
NANOG
NAT1
NFKB1
NFKB2
NME1
NODAL
NR3C1
OCLN
PARD3
PARP1
PDCD4
PECAM1
PFKP
PHB
PKM
PLA2G6
PLAU
PMAIP1
POU5F1
PPIA
PRDX2
PRDX6
PRKAA1
PTGER2
PTGER4
PTK2
PTTG1
PXN
RAD51
RARA
REV3L
ROS1
RPS6
RPS6KB1
SETD7
SFN
SKP2
SLC7A11
SMAD3
SNAI1
SNAI2
SOX2
SP1
SRC
TBXAS1
TEAD1
TFAP2A
TFAP2B
TGFB1
TIMP2
TIMP3
TNFRSF10A
TNFRSF9
TPPP3
TYR
ULK1
WNT11
XDH
XIAP
ZEB1
ACP
AKP1
CTNNB1.L
CYCE
CYP2D22
CYP3A11
CYTC
DCF
ERK1/2
GFP
JAK
IDH
IKK
FGFR1
LOC104562724
MAC3
MMP
PSMD9
PABA
PAR
PF
RAS
RHO
SURVIVIN
TOP
SENP8
ACHE
SMN1

## Sheet: 20 predicted targets
Canonical SMILES (Desalted)	Compound ID	InChI Key	PubChem CID	DrugBank ID	Drug Group	Gene Symbol	Score	Rank
COc1c(OC)ccc2c1c[n+]1CCc3c(c1c2)cc1c(c3)OCO1	UNPD32432	YBHILYKTIRIUTE-UHFFFAOYSA-N	2353	DB04115	experimental	SENP6	0.0128117	1	predicted
COc1c(OC)ccc2c1c[n+]1CCc3c(c1c2)cc1c(c3)OCO1	UNPD32432	YBHILYKTIRIUTE-UHFFFAOYSA-N	2353	DB04115	experimental	AF366264	0.0128117	2	predicted
COc1c(OC)ccc2c1c[n+]1CCc3c(c1c2)cc1c(c3)OCO1	UNPD32432	YBHILYKTIRIUTE-UHFFFAOYSA-N	2353	DB04115	experimental	SENP7	0.0117008	3	predicted
COc1c(OC)ccc2c1c[n+]1CCc3c(c1c2)cc1c(c3)OCO1	UNPD32432	YBHILYKTIRIUTE-UHFFFAOYSA-N	2353	DB04115	experimental	CASP3	0.009242	4	predicted
COc1c(OC)ccc2c1c[n+]1CCc3c(c1c2)cc1c(c3)OCO1	UNPD32432	YBHILYKTIRIUTE-UHFFFAOYSA-N	2353	DB04115	experimental	CYP2C19	0.00857256	5	predicted
COc1c(OC)ccc2c1c[n+]1CCc3c(c1c2)cc1c(c3)OCO1	UNPD32432	YBHILYKTIRIUTE-UHFFFAOYSA-N	2353	DB04115	experimental	CYP3A4	0.00740023	6	predicted
COc1c(OC)ccc2c1c[n+]1CCc3c(c1c2)cc1c(c3)OCO1	UNPD32432	YBHILYKTIRIUTE-UHFFFAOYSA-N	2353	DB04115	experimental	LMNA	0.00721222	7	predicted
COc1c(OC)ccc2c1c[n+]1CCc3c(c1c2)cc1c(c3)OCO1	UNPD32432	YBHILYKTIRIUTE-UHFFFAOYSA-N	2353	DB04115	experimental	BCHE	0.00675602	8	predicted
COc1c(OC)ccc2c1c[n+]1CCc3c(c1c2)cc1c(c3)OCO1	UNPD32432	YBHILYKTIRIUTE-UHFFFAOYSA-N	2353	DB04115	experimental	TDP2	0.00525937	9	predicted
COc1c(OC)ccc2c1c[n+]1CCc3c(c1c2)cc1c(c3)OCO1	UNPD32432	YBHILYKTIRIUTE-UHFFFAOYSA-N	2353	DB04115	experimental	HSD17B10	0.00508643	10	predicted
COc1c(OC)ccc2c1c[n+]1CCc3c(c1c2)cc1c(c3)OCO1	UNPD32432	YBHILYKTIRIUTE-UHFFFAOYSA-N	2353	DB04115	experimental	TP53	0.00504497	11	predicted
COc1c(OC)ccc2c1c[n+]1CCc3c(c1c2)cc1c(c3)OCO1	UNPD32432	YBHILYKTIRIUTE-UHFFFAOYSA-N	2353	DB04115	experimental	CASP9	0.00492994	12	predicted
COc1c(OC)ccc2c1c[n+]1CCc3c(c1c2)cc1c(c3)OCO1	UNPD32432	YBHILYKTIRIUTE-UHFFFAOYSA-N	2353	DB04115	experimental	CYP2C9	0.00489376	13	predicted
COc1c(OC)ccc2c1c[n+]1CCc3c(c1c2)cc1c(c3)OCO1	UNPD32432	YBHILYKTIRIUTE-UHFFFAOYSA-N	2353	DB04115	experimental	MAPT	0.00432312	14	predicted
COc1c(OC)ccc2c1c[n+]1CCc3c(c1c2)cc1c(c3)OCO1	UNPD32432	YBHILYKTIRIUTE-UHFFFAOYSA-N	2353	DB04115	experimental	NFKB1	0.0042207	15	predicted
COc1c(OC)ccc2c1c[n+]1CCc3c(c1c2)cc1c(c3)OCO1	UNPD32432	YBHILYKTIRIUTE-UHFFFAOYSA-N	2353	DB04115	experimental	ALDH1A1	0.00393184	16	predicted
COc1c(OC)ccc2c1c[n+]1CCc3c(c1c2)cc1c(c3)OCO1	UNPD32432	YBHILYKTIRIUTE-UHFFFAOYSA-N	2353	DB04115	experimental	THPO	0.00351558	17	predicted
COc1c(OC)ccc2c1c[n+]1CCc3c(c1c2)cc1c(c3)OCO1	UNPD32432	YBHILYKTIRIUTE-UHFFFAOYSA-N	2353	DB04115	experimental	TSHR	0.00341812	18	predicted
COc1c(OC)ccc2c1c[n+]1CCc3c(c1c2)cc1c(c3)OCO1	UNPD32432	YBHILYKTIRIUTE-UHFFFAOYSA-N	2353	DB04115	experimental	MAPK1	0.00292896	19	predicted
COc1c(OC)ccc2c1c[n+]1CCc3c(c1c2)cc1c(c3)OCO1	UNPD32432	YBHILYKTIRIUTE-UHFFFAOYSA-N	2353	DB04115	experimental	ALOX15	0.00279631	20	predicted

## Sheet: SMGs overlap targets
Significant mutant genes(SMGs)
TNF
RAC1
TP53
CDKN1A
CCND1
CDK4
JUN
BCL2
BCL2L1
CASP8
SLC2A1
EGFR
AHR
MPO
ABCB1
ACACA
AKT1
APAF1
ATF3
ATM
BCLAF1
CASP1
CCND3
CDKN1B
CIDEA
CYP1A2
ERBB2
FAS
FN1
HMOX1
HRAS
KDR
KRAS
MAPK14
MET
MLH1
MMP2
MTOR
MYC
NFE2L2
PIK3CB
RAF1
RB1
RHOA
SERPINE1
STAT3
TERT
TNFRSF10B
VIM
CDH1
MKI67
