# Supplementary material for: An Insight Into the Molecular Mechanism of Berberine Towards Multiple Cancer Types Through Systems Pharmacology
Source: Front Pharmacol. 2019 Aug 6;10:857. doi: 10.3389/fphar.2019.00857 (PMC6691338; doi:10.3389/fphar.2019.00857)
Supplement: Supplementary file 1 [file DataSheet_1.zip › Supplementary Tables/Table S4. List of 804 curated cancer significantly mutated genes (SMGs) across 24 cancer typessubtypes.xlsx]

## Sheet: sheet1
Cancer type_Full name	Cancer-associated genes (SMGs)
Bladder_carcinoma	TP53
Bladder_carcinoma	KDM6A
Bladder_carcinoma	RB1
Bladder_carcinoma	PIK3CA
Bladder_carcinoma	ARID1A
Bladder_carcinoma	MLL2
Bladder_carcinoma	CDKN1A
Bladder_carcinoma	ERCC2
Bladder_carcinoma	STAG2
Bladder_carcinoma	RXRA
Bladder_carcinoma	TBC1D1
Bladder_carcinoma	NFE2L2
Bladder_carcinoma	C3orf70
Bladder_carcinoma	ELF3
Bladder_carcinoma	ERBB3
Bladder_carcinoma	FBXW7
Bladder_carcinoma	FGFR3
Bladder_carcinoma	FOXQ1
Bladder_carcinoma	CREBBP
Bladder_carcinoma	HRAS
Bladder_carcinoma	SNX25
Bladder_carcinoma	TSC1
Bladder_carcinoma	MGA
Bladder_carcinoma	EZR
Bladder_carcinoma	TXNIP
Bladder_carcinoma	CDKN2A
Bladder_carcinoma	RHOB
Bladder_carcinoma	BTG2
Bladder_carcinoma	FOXA1
Bladder_carcinoma	HORMA
Bladder_carcinoma	EP300
Bladder_carcinoma	KLF5
Bladder_carcinoma	GPC5
Bladder_carcinoma	ZFP36L1
Bladder_carcinoma	RHOA
Bladder_carcinoma	PAIP1
Bladder_carcinoma	ZFR2
Bladder_carcinoma	CCND3
Bladder_carcinoma	ACSL6
Bladder_carcinoma	ACTB
Bladder_carcinoma	ACTG1
Bladder_carcinoma	ADAM10
Bladder_carcinoma	AFF4
Bladder_carcinoma	AHNAK
Bladder_carcinoma	AHR
Bladder_carcinoma	ANK3
Bladder_carcinoma	APC
Bladder_carcinoma	AQR
Bladder_carcinoma	ARFGAP1
Bladder_carcinoma	ARFGEF2
Bladder_carcinoma	ARHGAP26
Bladder_carcinoma	ARHGAP35
Bladder_carcinoma	ARID1B
Bladder_carcinoma	ATR
Bladder_carcinoma	BAP1
Bladder_carcinoma	BCLAF1
Bladder_carcinoma	BCOR
Bladder_carcinoma	BLM
Bladder_carcinoma	BMPR2
Bladder_carcinoma	BRAF
Bladder_carcinoma	BRCA1
Bladder_carcinoma	CAD
Bladder_carcinoma	CARM1
Bladder_carcinoma	CASP8
Bladder_carcinoma	CAST
Bladder_carcinoma	CAT
Bladder_carcinoma	CCAR1
Bladder_carcinoma	CCT5
Bladder_carcinoma	CDH1
Bladder_carcinoma	CDK12
Bladder_carcinoma	CDKN1B
Bladder_carcinoma	CEP290
Bladder_carcinoma	CHD3
Bladder_carcinoma	CHD9
Bladder_carcinoma	CHEK2
Bladder_carcinoma	CIC
Bladder_carcinoma	CLASP2
Bladder_carcinoma	CLSPN
Bladder_carcinoma	CLTC
Bladder_carcinoma	CNOT1
Bladder_carcinoma	COPS2
Bladder_carcinoma	CSDE1
Bladder_carcinoma	CTCF
Bladder_carcinoma	CTNNB1
Bladder_carcinoma	CUL2
Bladder_carcinoma	DDX3X
Bladder_carcinoma	DDX5
Bladder_carcinoma	DICER1
Bladder_carcinoma	DIS3
Bladder_carcinoma	DLG1
Bladder_carcinoma	EEF1B2
Bladder_carcinoma	EIF2AK3
Bladder_carcinoma	EIF4A2
Bladder_carcinoma	EIF4G1
Bladder_carcinoma	ELF1
Bladder_carcinoma	ERBB2IP
Bladder_carcinoma	FAM123B
Bladder_carcinoma	FAT1
Bladder_carcinoma	FGFR2
Bladder_carcinoma	FKBP5
Bladder_carcinoma	FLT3
Bladder_carcinoma	FN1
Bladder_carcinoma	FUS
Bladder_carcinoma	G3BP2
Bladder_carcinoma	GNAS
Bladder_carcinoma	GOLGA5
Bladder_carcinoma	GPS2
Bladder_carcinoma	HLA-A
Bladder_carcinoma	HNRPDL
Bladder_carcinoma	HSP90AA1
Bladder_carcinoma	HSP90AB1
Bladder_carcinoma	HSPA8
Bladder_carcinoma	IDH1
Bladder_carcinoma	IREB2
Bladder_carcinoma	IRS2
Bladder_carcinoma	KEAP1
Bladder_carcinoma	KLF6
Bladder_carcinoma	LIMA1
Bladder_carcinoma	MAP3K1
Bladder_carcinoma	MAP3K4
Bladder_carcinoma	MAP4K3
Bladder_carcinoma	MECOM
Bladder_carcinoma	MED12
Bladder_carcinoma	MED24
Bladder_carcinoma	MET
Bladder_carcinoma	MLH1
Bladder_carcinoma	MLL3
Bladder_carcinoma	MTOR
Bladder_carcinoma	MYH10
Bladder_carcinoma	MYH11
Bladder_carcinoma	NAP1L1
Bladder_carcinoma	NCF2
Bladder_carcinoma	NCOR2
Bladder_carcinoma	NDRG1
Bladder_carcinoma	NOTCH1
Bladder_carcinoma	NRAS
Bladder_carcinoma	NUP107
Bladder_carcinoma	NUP98
Bladder_carcinoma	PCDH18
Bladder_carcinoma	PCSK6
Bladder_carcinoma	PHF6
Bladder_carcinoma	PIK3CB
Bladder_carcinoma	PIP5K1A
Bladder_carcinoma	PTEN
Bladder_carcinoma	PTPRU
Bladder_carcinoma	RAD21
Bladder_carcinoma	RASA1
Bladder_carcinoma	RBM5
Bladder_carcinoma	RPSAP58
Bladder_carcinoma	SETD2
Bladder_carcinoma	SETDB1
Bladder_carcinoma	SF3A3
Bladder_carcinoma	SF3B1
Bladder_carcinoma	SFPQ
Bladder_carcinoma	SMAD4
Bladder_carcinoma	SMC1A
Bladder_carcinoma	SOS1
Bladder_carcinoma	SOS2
Bladder_carcinoma	STAG1
Bladder_carcinoma	STK4
Bladder_carcinoma	SUZ12
Bladder_carcinoma	TAF1
Bladder_carcinoma	TAOK1
Bladder_carcinoma	TAOK2
Bladder_carcinoma	TBL1XR1
Bladder_carcinoma	TBX3
Bladder_carcinoma	TGFBR2
Bladder_carcinoma	THRAP3
Bladder_carcinoma	TNPO1
Bladder_carcinoma	TP53BP1
Bladder_carcinoma	TRIO
Bladder_carcinoma	ZFP36L2
Bladder_carcinoma	ZMYM2
Bladder_carcinoma	ZNF814
Glioblastoma_multiforme	TP53
Glioblastoma_multiforme	PIK3CA
Glioblastoma_multiforme	EGFR
Glioblastoma_multiforme	IDH1
Glioblastoma_multiforme	PIK3R1
Glioblastoma_multiforme	RB1
Glioblastoma_multiforme	PTEN
Glioblastoma_multiforme	NF1
Glioblastoma_multiforme	STAG2
Glioblastoma_multiforme	RPL5
Glioblastoma_multiforme	SLC26A3
Glioblastoma_multiforme	BRAF
Glioblastoma_multiforme	MAP3K1
Glioblastoma_multiforme	CD1D
Glioblastoma_multiforme	CHD8
Glioblastoma_multiforme	KEL
Glioblastoma_multiforme	DDX5
Glioblastoma_multiforme	MUC17
Glioblastoma_multiforme	QKI
Glioblastoma_multiforme	AZGP1
Glioblastoma_multiforme	SETD2
Glioblastoma_multiforme	NUP210L
Glioblastoma_multiforme	SPTA1
Glioblastoma_multiforme	TCHH
Glioblastoma_multiforme	ATRX
Glioblastoma_multiforme	ABCC9
Glioblastoma_multiforme	PDGFRA
Glioblastoma_multiforme	COL1A2
Glioblastoma_multiforme	HEATR7B2
Glioblastoma_multiforme	NLRP5
Glioblastoma_multiforme	GABRA6
Glioblastoma_multiforme	SEMA3C
Glioblastoma_multiforme	SCN9A
Glioblastoma_multiforme	CDH18
Glioblastoma_multiforme	LZTR1
Glioblastoma_multiforme	ABCB1
Glioblastoma_multiforme	DRD5
Glioblastoma_multiforme	ADAM29
Glioblastoma_multiforme	SEMG1
Glioblastoma_multiforme	CXorf22
Glioblastoma_multiforme	TPTE2
Glioblastoma_multiforme	CDH9
Glioblastoma_multiforme	CALCR
Glioblastoma_multiforme	TRPV6
Glioblastoma_multiforme	DCAF12L2
Glioblastoma_multiforme	SEMA3E
Glioblastoma_multiforme	SPRYD5
Glioblastoma_multiforme	SULT1B1
Glioblastoma_multiforme	DYNC1I1
Glioblastoma_multiforme	ZNF99
Glioblastoma_multiforme	MMP13
Glioblastoma_multiforme	CARD6
Glioblastoma_multiforme	ZNF844
Glioblastoma_multiforme	LRRC55
Glioblastoma_multiforme	IL18RAP
Glioblastoma_multiforme	AFM
Glioblastoma_multiforme	UGT2A3
Glioblastoma_multiforme	GABRB2
Glioblastoma_multiforme	GABRA1
Glioblastoma_multiforme	FGA
Glioblastoma_multiforme	FRMD7
Glioblastoma_multiforme	SIGLEC8
Glioblastoma_multiforme	FOXR2
Glioblastoma_multiforme	ANKRD36
Glioblastoma_multiforme	WNT2
Glioblastoma_multiforme	LUM
Glioblastoma_multiforme	RFX6
Glioblastoma_multiforme	GPX5
Glioblastoma_multiforme	PODNL1
Glioblastoma_multiforme	CD3EAP
Glioblastoma_multiforme	CDHR3
Glioblastoma_multiforme	C1orf150
Glioblastoma_multiforme	KRTAP20-2
Glioblastoma_multiforme	ODF4
Glioblastoma_multiforme	LCE4A
Glioblastoma_multiforme	CDX4
Glioblastoma_multiforme	PLCH2
Glioblastoma_multiforme	PARD6B
Glioblastoma_multiforme	TMEM147
Stomach_adenocarcinoma	TP53
Stomach_adenocarcinoma	ARID1A
Stomach_adenocarcinoma	CDH1
Stomach_adenocarcinoma	RNF43
Stomach_adenocarcinoma	GLI3
Stomach_adenocarcinoma	ZIC4
Stomach_adenocarcinoma	SMAD4
Stomach_adenocarcinoma	THBS1
Stomach_adenocarcinoma	THSD7B
Stomach_adenocarcinoma	DCLK1
Stomach_adenocarcinoma	TGFBR2
Stomach_adenocarcinoma	ACVR2A
Stomach_adenocarcinoma	SPTA1
Stomach_adenocarcinoma	RIMS2
Stomach_adenocarcinoma	MUC6
Stomach_adenocarcinoma	CTNNA2
Stomach_adenocarcinoma	ELF3
Stomach_adenocarcinoma	RHOA
Stomach_adenocarcinoma	ACAD8
Stomach_adenocarcinoma	ACSL6
Stomach_adenocarcinoma	ACTG2
Stomach_adenocarcinoma	ACVR1B
Stomach_adenocarcinoma	ADAM10
Stomach_adenocarcinoma	AFF4
Stomach_adenocarcinoma	AKAP9
Stomach_adenocarcinoma	ANK3
Stomach_adenocarcinoma	APC
Stomach_adenocarcinoma	AQR
Stomach_adenocarcinoma	ARFGEF1
Stomach_adenocarcinoma	ARHGAP26
Stomach_adenocarcinoma	ARHGAP35
Stomach_adenocarcinoma	ARHGEF6
Stomach_adenocarcinoma	ARID1B
Stomach_adenocarcinoma	ARID4A
Stomach_adenocarcinoma	ASH1L
Stomach_adenocarcinoma	ATIC
Stomach_adenocarcinoma	ATP6AP2
Stomach_adenocarcinoma	ATR
Stomach_adenocarcinoma	ATRX
Stomach_adenocarcinoma	BAP1
Stomach_adenocarcinoma	BCOR
Stomach_adenocarcinoma	BPTF
Stomach_adenocarcinoma	BRAF
Stomach_adenocarcinoma	BRCA1
Stomach_adenocarcinoma	CAD
Stomach_adenocarcinoma	CAPN7
Stomach_adenocarcinoma	CASP8
Stomach_adenocarcinoma	CAT
Stomach_adenocarcinoma	CCAR1
Stomach_adenocarcinoma	CCT5
Stomach_adenocarcinoma	CDC73
Stomach_adenocarcinoma	CDKN2A
Stomach_adenocarcinoma	CEP290
Stomach_adenocarcinoma	CHD1L
Stomach_adenocarcinoma	CHD3
Stomach_adenocarcinoma	CHEK2
Stomach_adenocarcinoma	CLASP2
Stomach_adenocarcinoma	CLOCK
Stomach_adenocarcinoma	CLTC
Stomach_adenocarcinoma	CNOT1
Stomach_adenocarcinoma	CNOT4
Stomach_adenocarcinoma	COL1A1
Stomach_adenocarcinoma	COPS2
Stomach_adenocarcinoma	CSDA
Stomach_adenocarcinoma	CSDE1
Stomach_adenocarcinoma	CSNK1G3
Stomach_adenocarcinoma	CTNNB1
Stomach_adenocarcinoma	CUL1
Stomach_adenocarcinoma	CUL2
Stomach_adenocarcinoma	CUL3
Stomach_adenocarcinoma	CYLD
Stomach_adenocarcinoma	DDX5
Stomach_adenocarcinoma	DHX15
Stomach_adenocarcinoma	DIS3
Stomach_adenocarcinoma	DLG1
Stomach_adenocarcinoma	DNMT3A
Stomach_adenocarcinoma	EEF1A1
Stomach_adenocarcinoma	EGFR
Stomach_adenocarcinoma	EIF2AK3
Stomach_adenocarcinoma	EIF4A2
Stomach_adenocarcinoma	EIF4G1
Stomach_adenocarcinoma	EPHA1
Stomach_adenocarcinoma	ERBB2IP
Stomach_adenocarcinoma	ERCC2
Stomach_adenocarcinoma	EZH2
Stomach_adenocarcinoma	FAM123B
Stomach_adenocarcinoma	FAS
Stomach_adenocarcinoma	FGFR2
Stomach_adenocarcinoma	FLT3
Stomach_adenocarcinoma	FOXP1
Stomach_adenocarcinoma	FUBP1
Stomach_adenocarcinoma	G3BP2
Stomach_adenocarcinoma	GATA3
Stomach_adenocarcinoma	GNA11
Stomach_adenocarcinoma	GNAI1
Stomach_adenocarcinoma	GOLGA5
Stomach_adenocarcinoma	HDAC3
Stomach_adenocarcinoma	HLA-A
Stomach_adenocarcinoma	HLA-B
Stomach_adenocarcinoma	HNRPDL
Stomach_adenocarcinoma	HSP90AB1
Stomach_adenocarcinoma	IREB2
Stomach_adenocarcinoma	IRF2
Stomach_adenocarcinoma	IRS2
Stomach_adenocarcinoma	KDM6A
Stomach_adenocarcinoma	KLF4
Stomach_adenocarcinoma	KLF6
Stomach_adenocarcinoma	KRAS
Stomach_adenocarcinoma	LCP1
Stomach_adenocarcinoma	LPHN2
Stomach_adenocarcinoma	MACF1
Stomach_adenocarcinoma	MAP2K1
Stomach_adenocarcinoma	MAP2K4
Stomach_adenocarcinoma	MAP3K1
Stomach_adenocarcinoma	MECOM
Stomach_adenocarcinoma	MED12
Stomach_adenocarcinoma	MED17
Stomach_adenocarcinoma	MET
Stomach_adenocarcinoma	MKL1
Stomach_adenocarcinoma	MLH1
Stomach_adenocarcinoma	MSR1
Stomach_adenocarcinoma	MYH11
Stomach_adenocarcinoma	MYH9
Stomach_adenocarcinoma	NAP1L1
Stomach_adenocarcinoma	NCK1
Stomach_adenocarcinoma	NCKAP1
Stomach_adenocarcinoma	NEDD4L
Stomach_adenocarcinoma	NFE2L2
Stomach_adenocarcinoma	NR2F2
Stomach_adenocarcinoma	NR4A2
Stomach_adenocarcinoma	NSD1
Stomach_adenocarcinoma	NUP107
Stomach_adenocarcinoma	NUP98
Stomach_adenocarcinoma	PCSK5
Stomach_adenocarcinoma	PHF6
Stomach_adenocarcinoma	PIK3CA
Stomach_adenocarcinoma	PIK3CB
Stomach_adenocarcinoma	PIK3R1
Stomach_adenocarcinoma	PIP5K1A
Stomach_adenocarcinoma	POLR2B
Stomach_adenocarcinoma	PPP2R1A
Stomach_adenocarcinoma	PRRX1
Stomach_adenocarcinoma	PTEN
Stomach_adenocarcinoma	PTGS1
Stomach_adenocarcinoma	PTPN11
Stomach_adenocarcinoma	PTPRF
Stomach_adenocarcinoma	PTPRU
Stomach_adenocarcinoma	RAD21
Stomach_adenocarcinoma	RASA1
Stomach_adenocarcinoma	RBBP7
Stomach_adenocarcinoma	RBM5
Stomach_adenocarcinoma	RPL22
Stomach_adenocarcinoma	RTN4
Stomach_adenocarcinoma	RUNX1
Stomach_adenocarcinoma	SETD2
Stomach_adenocarcinoma	SF3B1
Stomach_adenocarcinoma	SIN3A
Stomach_adenocarcinoma	SMAD2
Stomach_adenocarcinoma	SMARCA4
Stomach_adenocarcinoma	SMC1A
Stomach_adenocarcinoma	SOS1
Stomach_adenocarcinoma	SOS2
Stomach_adenocarcinoma	SOX9
Stomach_adenocarcinoma	SPOP
Stomach_adenocarcinoma	SRGAP3
Stomach_adenocarcinoma	STARD13
Stomach_adenocarcinoma	STIP1
Stomach_adenocarcinoma	STK4
Stomach_adenocarcinoma	SUZ12
Stomach_adenocarcinoma	TAF1
Stomach_adenocarcinoma	TAOK2
Stomach_adenocarcinoma	TBL1XR1
Stomach_adenocarcinoma	TBX3
Stomach_adenocarcinoma	TCF4
Stomach_adenocarcinoma	TCF7L2
Stomach_adenocarcinoma	TFDP1
Stomach_adenocarcinoma	THRAP3
Stomach_adenocarcinoma	TJP1
Stomach_adenocarcinoma	TJP2
Stomach_adenocarcinoma	TNPO1
Stomach_adenocarcinoma	TNPO2
Stomach_adenocarcinoma	TP53BP1
Stomach_adenocarcinoma	WIPF1
Stomach_adenocarcinoma	WT1
Stomach_adenocarcinoma	ZC3H11A
Stomach_adenocarcinoma	ZMYM2
Breast_carcinoma	AKT1
Breast_carcinoma	GATA3
Breast_carcinoma	MAP3K1
Breast_carcinoma	PIK3CA
Breast_carcinoma	PTEN
Breast_carcinoma	TP53
Breast_carcinoma	CTCF
Breast_carcinoma	CBFB
Breast_carcinoma	MLL3
Breast_carcinoma	MAP2K4
Breast_carcinoma	RUNX1
Breast_carcinoma	CDH1
Breast_carcinoma	SF3B1
Breast_carcinoma	PIK3R1
Breast_carcinoma	ARID1A
Breast_carcinoma	NCOR1
Breast_carcinoma	KRAS
Breast_carcinoma	SPEN
Breast_carcinoma	RB1
Breast_carcinoma	MLL
Breast_carcinoma	ERBB2
Breast_carcinoma	TBL1XR1
Breast_carcinoma	CDKN1B
Breast_carcinoma	HIST1H3B
Breast_carcinoma	FOXA1
Breast_carcinoma	CASP8
Breast_carcinoma	MED23
Breast_carcinoma	TBX3
Breast_carcinoma	CUL4B
Breast_carcinoma	STAG2
Breast_carcinoma	MYB
Breast_carcinoma	RAB40A
Breast_carcinoma	ZFP36L1
Breast_carcinoma	GPS2
Breast_carcinoma	USH2A
Breast_carcinoma	RPGR
Breast_carcinoma	AFF2
Breast_carcinoma	NF1
Breast_carcinoma	PTPN22
Breast_carcinoma	RYR2
Breast_carcinoma	PTPRD
Breast_carcinoma	OR6A2
Breast_carcinoma	HIST1H2BC
Breast_carcinoma	GPR32
Breast_carcinoma	CLEC19A
Breast_carcinoma	CCND3
Breast_carcinoma	DCAF4L2
Breast_carcinoma	FAM47C
Breast_carcinoma	PIWIL1
Breast_carcinoma	ATN1
Breast_carcinoma	TLR4
Breast_carcinoma	DGKG
Breast_carcinoma	WNT7A
Breast_carcinoma	KCNB2
Breast_carcinoma	OR2G3
Breast_carcinoma	SRPR
Breast_carcinoma	HIST1H1C
Breast_carcinoma	OR2L2
Breast_carcinoma	TRIM6-TRIM
Breast_carcinoma	TPRX1
Breast_carcinoma	ATP2B2
Breast_carcinoma	PNPLA3
Breast_carcinoma	AKAP3
Breast_carcinoma	TRIM53
Breast_carcinoma	MICA
Breast_carcinoma	FAM157B
Breast_carcinoma	ACO1
Breast_carcinoma	ACSL6
Breast_carcinoma	ACTB
Breast_carcinoma	ACVR1B
Breast_carcinoma	AFF4
Breast_carcinoma	AHNAK
Breast_carcinoma	AKAP9
Breast_carcinoma	ANK3
Breast_carcinoma	APC
Breast_carcinoma	AQR
Breast_carcinoma	ARFGEF2
Breast_carcinoma	ARHGAP35
Breast_carcinoma	ARID2
Breast_carcinoma	ARID4B
Breast_carcinoma	ARNTL
Breast_carcinoma	ASH1L
Breast_carcinoma	ASPM
Breast_carcinoma	ATF1
Breast_carcinoma	ATIC
Breast_carcinoma	ATM
Breast_carcinoma	ATR
Breast_carcinoma	BAP1
Breast_carcinoma	BCOR
Breast_carcinoma	BMPR2
Breast_carcinoma	BNC2
Breast_carcinoma	BPTF
Breast_carcinoma	BRAF
Breast_carcinoma	BRCA1
Breast_carcinoma	BRCA2
Breast_carcinoma	CAD
Breast_carcinoma	CARM1
Breast_carcinoma	CAST
Breast_carcinoma	CCAR1
Breast_carcinoma	CCT5
Breast_carcinoma	CDK12
Breast_carcinoma	CEP290
Breast_carcinoma	CHD4
Breast_carcinoma	CHD9
Breast_carcinoma	CHEK2
Breast_carcinoma	CIC
Breast_carcinoma	CLASP2
Breast_carcinoma	CLSPN
Breast_carcinoma	CLTC
Breast_carcinoma	CNOT3
Breast_carcinoma	CSDE1
Breast_carcinoma	CSNK1G3
Breast_carcinoma	CUL1
Breast_carcinoma	DDX3X
Breast_carcinoma	DDX5
Breast_carcinoma	DHX15
Breast_carcinoma	DIS3
Breast_carcinoma	EGFR
Breast_carcinoma	EIF1AX
Breast_carcinoma	EIF2C3
Breast_carcinoma	EIF4A2
Breast_carcinoma	EIF4G1
Breast_carcinoma	ELF1
Breast_carcinoma	EP300
Breast_carcinoma	ERBB2IP
Breast_carcinoma	ERCC2
Breast_carcinoma	FBXW7
Breast_carcinoma	FLT3
Breast_carcinoma	FMR1
Breast_carcinoma	FN1
Breast_carcinoma	FOXP1
Breast_carcinoma	FUBP1
Breast_carcinoma	FUS
Breast_carcinoma	G3BP2
Breast_carcinoma	GOLGA5
Breast_carcinoma	HCFC1
Breast_carcinoma	HLA-A
Breast_carcinoma	HLF
Breast_carcinoma	HNRPDL
Breast_carcinoma	HSPA8
Breast_carcinoma	IDH1
Breast_carcinoma	ITSN1
Breast_carcinoma	KALRN
Breast_carcinoma	KDM5C
Breast_carcinoma	KEAP1
Breast_carcinoma	KLF4
Breast_carcinoma	LCP1
Breast_carcinoma	LPHN2
Breast_carcinoma	LRP6
Breast_carcinoma	MACF1
Breast_carcinoma	MAX
Breast_carcinoma	MECOM
Breast_carcinoma	MED12
Breast_carcinoma	MED24
Breast_carcinoma	MGA
Breast_carcinoma	MKL1
Breast_carcinoma	MLH1
Breast_carcinoma	MLL2
Breast_carcinoma	MLLT4
Breast_carcinoma	MSR1
Breast_carcinoma	MTOR
Breast_carcinoma	MUC20
Breast_carcinoma	MYH11
Breast_carcinoma	MYH14
Breast_carcinoma	MYH9
Breast_carcinoma	NDRG1
Breast_carcinoma	NF2
Breast_carcinoma	NOTCH1
Breast_carcinoma	NOTCH2
Breast_carcinoma	NR4A2
Breast_carcinoma	NRAS
Breast_carcinoma	NSD1
Breast_carcinoma	NUP107
Breast_carcinoma	NUP98
Breast_carcinoma	PAX5
Breast_carcinoma	PBRM1
Breast_carcinoma	PCDH18
Breast_carcinoma	PCSK6
Breast_carcinoma	PHF6
Breast_carcinoma	PIK3CB
Breast_carcinoma	PIK3R3
Breast_carcinoma	PIP5K1A
Breast_carcinoma	POLR2B
Breast_carcinoma	PRKAR1
Breast_carcinoma	PRKCZ
Breast_carcinoma	PTGS1
Breast_carcinoma	PTPRU
Breast_carcinoma	RBBP7
Breast_carcinoma	RBM5
Breast_carcinoma	RFC4
Breast_carcinoma	RHEB
Breast_carcinoma	RPL5
Breast_carcinoma	SEC24D
Breast_carcinoma	SETD2
Breast_carcinoma	SETDB1
Breast_carcinoma	SFPQ
Breast_carcinoma	SMAD4
Breast_carcinoma	SMARCA4
Breast_carcinoma	SOS1
Breast_carcinoma	SOS2
Breast_carcinoma	SPTAN1
Breast_carcinoma	SRGAP1
Breast_carcinoma	STAG1
Breast_carcinoma	STIP1
Breast_carcinoma	STK11
Breast_carcinoma	STK4
Breast_carcinoma	SUZ12
Breast_carcinoma	SVEP1
Breast_carcinoma	TAF1
Breast_carcinoma	TCF12
Breast_carcinoma	TCF7L2
Breast_carcinoma	TFDP1
Breast_carcinoma	TGFBR2
Breast_carcinoma	THRAP3
Breast_carcinoma	TNPO1
Breast_carcinoma	TOM1
Breast_carcinoma	TRIO
Breast_carcinoma	ZFP36L2
Chronic_lymphocytic_leukemia	MYD88
Chronic_lymphocytic_leukemia	SF3B1
Chronic_lymphocytic_leukemia	TP53
Chronic_lymphocytic_leukemia	XPO1
Chronic_lymphocytic_leukemia	HIST1H1E
Chronic_lymphocytic_leukemia	RPS15
Chronic_lymphocytic_leukemia	RPS2
Chronic_lymphocytic_leukemi	ATM
Chronic_lymphocytic_leukemi	FGFR3
Chronic_lymphocytic_leukemia	ACTG1
Chronic_lymphocytic_leukemia	ANK3
Chronic_lymphocytic_leukemia	ARID1A
Chronic_lymphocytic_leukemia	BCOR
Chronic_lymphocytic_leukemia	CLSPN
Chronic_lymphocytic_leukemia	CNOT3
Chronic_lymphocytic_leukemia	CREBBP
Chronic_lymphocytic_leukemia	DDX3X
Chronic_lymphocytic_leukemia	EGFR
Chronic_lymphocytic_leukemia	EP300
Chronic_lymphocytic_leukemia	ERBB2IP
Chronic_lymphocytic_leukemia	FBXW7
Chronic_lymphocytic_leukemia	FGFR2
Chronic_lymphocytic_leukemia	HNRPDL
Chronic_lymphocytic_leukemia	IDH1
Chronic_lymphocytic_leukemia	IRF2
Chronic_lymphocytic_leukemia	KDM6A
Chronic_lymphocytic_leukemia	KRAS
Chronic_lymphocytic_leukemia	MED12
Chronic_lymphocytic_leukemia	MLL
Chronic_lymphocytic_leukemia	MLL2
Chronic_lymphocytic_leukemia	MLL3
Chronic_lymphocytic_leukemia	MTOR
Chronic_lymphocytic_leukemia	NCOR1
Chronic_lymphocytic_leukemia	NF1
Chronic_lymphocytic_leukemia	NOTCH1
Chronic_lymphocytic_leukemia	NRAS
Chronic_lymphocytic_leukemia	PBRM1
Chronic_lymphocytic_leukemia	PLCB1
Chronic_lymphocytic_leukemia	RB1
Chronic_lymphocytic_leukemia	SETDB1
Chronic_lymphocytic_leukemia	STAG2
Colorectal_adenocarcinoma	BRAF
Colorectal_adenocarcinoma	APC
Colorectal_adenocarcinoma	DMD
Colorectal_adenocarcinoma	CASP8
Colorectal_adenocarcinoma	MIER3
Colorectal_adenocarcinoma	ATP6V0D2
Colorectal_adenocarcinoma	SLC9A9
Colorectal_adenocarcinoma	PTPN12
Colorectal_adenocarcinoma	CDC27
Colorectal_adenocarcinoma	MAP7
Colorectal_adenocarcinoma	FZD3
Colorectal_adenocarcinoma	MYO1B
Colorectal_adenocarcinoma	TCERG1
Colorectal_adenocarcinoma	TP53
Colorectal_adenocarcinoma	PIK3CA
Colorectal_adenocarcinoma	KRAS
Colorectal_adenocarcinoma	FBXW7
Colorectal_adenocarcinoma	SMAD4
Colorectal_adenocarcinoma	TCF7L2
Colorectal_adenocarcinoma	TTN
Colorectal_adenocarcinoma	NRAS
Colorectal_adenocarcinoma	CTNNB1
Colorectal_adenocarcinoma	GRIK3
Colorectal_adenocarcinoma	SMAD2
Colorectal_adenocarcinoma	KIAA1804
Colorectal_adenocarcinoma	ACVR1B
Colorectal_adenocarcinoma	GPC6
Colorectal_adenocarcinoma	EDNRB
Colorectal_adenocarcinoma	SOX9
Colorectal_adenocarcinoma	WBSCR17
Colorectal_adenocarcinoma	FAM123B
Colorectal_adenocarcinoma	PCBP1
Colorectal_adenocarcinoma	ARID1A
Colorectal_adenocarcinoma	ERBB3
Colorectal_adenocarcinoma	ELF3
Colorectal_adenocarcinoma	TRIM23
Colorectal_adenocarcinoma	B2M
Colorectal_adenocarcinoma	NTN4
Colorectal_adenocarcinoma	AXIN2
Colorectal_adenocarcinoma	SIRT4
Colorectal_adenocarcinoma	GOT1
Colorectal_adenocarcinoma	ACO1
Colorectal_adenocarcinoma	ACSL6
Colorectal_adenocarcinoma	AKAP9
Colorectal_adenocarcinoma	ARNTL
Colorectal_adenocarcinoma	ASPM
Colorectal_adenocarcinoma	ATM
Colorectal_adenocarcinoma	ATRX
Colorectal_adenocarcinoma	BCOR
Colorectal_adenocarcinoma	BMPR2
Colorectal_adenocarcinoma	BPTF
Colorectal_adenocarcinoma	BRWD1
Colorectal_adenocarcinoma	CAD
Colorectal_adenocarcinoma	CDC73
Colorectal_adenocarcinoma	CDK12
Colorectal_adenocarcinoma	CDKN1B
Colorectal_adenocarcinoma	CEP290
Colorectal_adenocarcinoma	CHD4
Colorectal_adenocarcinoma	CHD9
Colorectal_adenocarcinoma	CLSPN
Colorectal_adenocarcinoma	CNOT1
Colorectal_adenocarcinoma	CREBBP
Colorectal_adenocarcinoma	CTCF
Colorectal_adenocarcinoma	CUL1
Colorectal_adenocarcinoma	DIS3
Colorectal_adenocarcinoma	DNMT3A
Colorectal_adenocarcinoma	EGFR
Colorectal_adenocarcinoma	FN1
Colorectal_adenocarcinoma	FOXP1
Colorectal_adenocarcinoma	FXR1
Colorectal_adenocarcinoma	GATA3
Colorectal_adenocarcinoma	GNAS
Colorectal_adenocarcinoma	GOLGA5
Colorectal_adenocarcinoma	IDH2
Colorectal_adenocarcinoma	ITSN1
Colorectal_adenocarcinoma	LPHN2
Colorectal_adenocarcinoma	MAP2K1
Colorectal_adenocarcinoma	MAP3K4
Colorectal_adenocarcinoma	MECOM
Colorectal_adenocarcinoma	MED12
Colorectal_adenocarcinoma	MED24
Colorectal_adenocarcinoma	MGA
Colorectal_adenocarcinoma	MLL2
Colorectal_adenocarcinoma	MSR1
Colorectal_adenocarcinoma	MYH10
Colorectal_adenocarcinoma	NF1
Colorectal_adenocarcinoma	NR2F2
Colorectal_adenocarcinoma	NR4A2
Colorectal_adenocarcinoma	NUP107
Colorectal_adenocarcinoma	NUP98
Colorectal_adenocarcinoma	PIK3R1
Colorectal_adenocarcinoma	POLR2B
Colorectal_adenocarcinoma	PPP2R1A
Colorectal_adenocarcinoma	PTEN
Colorectal_adenocarcinoma	PTGS1
Colorectal_adenocarcinoma	PTPN11
Colorectal_adenocarcinoma	PTPRU
Colorectal_adenocarcinoma	RAD21
Colorectal_adenocarcinoma	RBM10
Colorectal_adenocarcinoma	RTN4
Colorectal_adenocarcinoma	RUNX1
Colorectal_adenocarcinoma	SF3B1
Colorectal_adenocarcinoma	SMC1A
Colorectal_adenocarcinoma	SOS2
Colorectal_adenocarcinoma	SRGAP3
Colorectal_adenocarcinoma	STAG2
Colorectal_adenocarcinoma	SYNCRIP
Colorectal_adenocarcinoma	TAF1
Colorectal_adenocarcinoma	TBX3
Colorectal_adenocarcinoma	TCF12
Colorectal_adenocarcinoma	TGFBR2
Colorectal_adenocarcinoma	TP53BP1
Colorectal_adenocarcinoma	TRIO
Colorectal_adenocarcinoma	WIPF1
Colorectal_adenocarcinoma	WT1
Colorectal_adenocarcinoma	ZC3H11A
Esophageal_carcinoma	TP53
Esophageal_carcinoma	CDKN2A
Esophageal_carcinoma	FLG
Esophageal_carcinoma	PIK3CA
Esophageal_carcinoma	SMARCA4
Esophageal_carcinoma	COL5A1
Esophageal_carcinoma	IL7R
Esophageal_carcinoma	SMARCB1
Esophageal_carcinoma	ACO1
Esophageal_carcinoma	ACSL6
Esophageal_carcinoma	ACVR1B
Esophageal_carcinoma	ADAM10
Esophageal_carcinoma	AFF4
Esophageal_carcinoma	AHR
Esophageal_carcinoma	ARFGEF2
Esophageal_carcinoma	ARHGAP26
Esophageal_carcinoma	ARHGAP35
Esophageal_carcinoma	ARID1A
Esophageal_carcinoma	ARID2
Esophageal_carcinoma	ARNTL
Esophageal_carcinoma	ASPM
Esophageal_carcinoma	ATM
Esophageal_carcinoma	ATR
Esophageal_carcinoma	ATRX
Esophageal_carcinoma	BAP1
Esophageal_carcinoma	BCLAF1
Esophageal_carcinoma	BLM
Esophageal_carcinoma	BPTF
Esophageal_carcinoma	CAPN7
Esophageal_carcinoma	CDH1
Esophageal_carcinoma	CDKN1B
Esophageal_carcinoma	CEP290
Esophageal_carcinoma	CHD4
Esophageal_carcinoma	CIC
Esophageal_carcinoma	CLTC
Esophageal_carcinoma	CNOT1
Esophageal_carcinoma	CNOT3
Esophageal_carcinoma	CREBBP
Esophageal_carcinoma	CSNK1G3
Esophageal_carcinoma	CTNNB1
Esophageal_carcinoma	CUL3
Esophageal_carcinoma	DDX5
Esophageal_carcinoma	DLG1
Esophageal_carcinoma	EEF1A1
Esophageal_carcinoma	EGFR
Esophageal_carcinoma	EIF2AK3
Esophageal_carcinoma	EIF4G1
Esophageal_carcinoma	ELF3
Esophageal_carcinoma	EP300
Esophageal_carcinoma	ERBB2IP
Esophageal_carcinoma	ERCC2
Esophageal_carcinoma	EZH2
Esophageal_carcinoma	FBXW7
Esophageal_carcinoma	FGFR2
Esophageal_carcinoma	FLT3
Esophageal_carcinoma	HGF
Esophageal_carcinoma	HLA-B
Esophageal_carcinoma	IREB2
Esophageal_carcinoma	IRS2
Esophageal_carcinoma	ITSN1
Esophageal_carcinoma	KALRN
Esophageal_carcinoma	KDM6A
Esophageal_carcinoma	LRP6
Esophageal_carcinoma	MACF1
Esophageal_carcinoma	MAP2K4
Esophageal_carcinoma	MAP3K4
Esophageal_carcinoma	MED12
Esophageal_carcinoma	MET
Esophageal_carcinoma	MGA
Esophageal_carcinoma	MLL2
Esophageal_carcinoma	MSR1
Esophageal_carcinoma	MTOR
Esophageal_carcinoma	NCKAP1
Esophageal_carcinoma	NFE2L2
Esophageal_carcinoma	NSD1
Esophageal_carcinoma	NUP107
Esophageal_carcinoma	NUP98
Esophageal_carcinoma	PAX5
Esophageal_carcinoma	PTPRU
Esophageal_carcinoma	RAD21
Esophageal_carcinoma	RBM10
Esophageal_carcinoma	RHOA
Esophageal_carcinoma	RTN4
Esophageal_carcinoma	SETD2
Esophageal_carcinoma	SF3B1
Esophageal_carcinoma	SHMT1
Esophageal_carcinoma	SMAD4
Esophageal_carcinoma	SMC1A
Esophageal_carcinoma	SOX9
Esophageal_carcinoma	SPTAN1
Esophageal_carcinoma	SRGAP3
Esophageal_carcinoma	SYNCRIP
Esophageal_carcinoma	TAF1
Esophageal_carcinoma	TAOK1
Esophageal_carcinoma	TAOK2
Esophageal_carcinoma	TBX3
Esophageal_carcinoma	TP53BP1
Esophageal_carcinoma	TRIO
Esophageal_carcinoma	WT1
Esophageal_carcinoma	ZC3H11A
Esophageal_carcinoma	ZFP36L2
Esophageal_carcinoma	ZNF814
Head_and_neck_squamous	TP53
Head_and_neck_squamous	CDKN2A
Head_and_neck_squamous	CASP8
Head_and_neck_squamous	FAT1
Head_and_neck_squamous	NFE2L2
Head_and_neck_squamous	MLL2
Head_and_neck_squamous	NOTCH1
Head_and_neck_squamous	NSD1
Head_and_neck_squamous	HRAS
Head_and_neck_squamous	EPHA2
Head_and_neck_squamous	PIK3CA
Head_and_neck_squamous	AJUBA
Head_and_neck_squamous	RAC1
Head_and_neck_squamous	ZNF750
Head_and_neck_squamous	RHOA
Head_and_neck_squamous	TGFBR2
Head_and_neck_squamous	PTEN
Head_and_neck_squamous	HLA-A
Head_and_neck_squamous	EP300
Head_and_neck_squamous	B2M
Head_and_neck_squamous	OTUD7A
Head_and_neck_squamous	HLA-B
Head_and_neck_squamous	CTCF
Head_and_neck_squamous	IPO7
Head_and_neck_squamous	RASA1
Head_and_neck_squamous	MAP4K3
Head_and_neck_squamous	ACAD8
Head_and_neck_squamous	ACTB
Head_and_neck_squamous	ACTG1
Head_and_neck_squamous	ACVR2A
Head_and_neck_squamous	ADAM10
Head_and_neck_squamous	AHR
Head_and_neck_squamous	AKT1
Head_and_neck_squamous	APAF1
Head_and_neck_squamous	APC
Head_and_neck_squamous	ARFGAP1
Head_and_neck_squamous	ARFGEF2
Head_and_neck_squamous	ARHGAP35
Head_and_neck_squamous	ARHGEF6
Head_and_neck_squamous	ARID1B
Head_and_neck_squamous	ARID2
Head_and_neck_squamous	ATIC
Head_and_neck_squamous	ATM
Head_and_neck_squamous	ATP6AP2
Head_and_neck_squamous	ATR
Head_and_neck_squamous	ATRX
Head_and_neck_squamous	BAP1
Head_and_neck_squamous	BAZ2B
Head_and_neck_squamous	BCL11A
Head_and_neck_squamous	BMPR2
Head_and_neck_squamous	BNC2
Head_and_neck_squamous	BPTF
Head_and_neck_squamous	BRAF
Head_and_neck_squamous	BRCA1
Head_and_neck_squamous	BRWD1
Head_and_neck_squamous	CAD
Head_and_neck_squamous	CARM1
Head_and_neck_squamous	CASP1
Head_and_neck_squamous	CAT
Head_and_neck_squamous	CCAR1
Head_and_neck_squamous	CCT5
Head_and_neck_squamous	CDH1
Head_and_neck_squamous	CDK12
Head_and_neck_squamous	CDKN1B
Head_and_neck_squamous	CEP290
Head_and_neck_squamous	CHD9
Head_and_neck_squamous	CIITA
Head_and_neck_squamous	CLASP2
Head_and_neck_squamous	CLSPN
Head_and_neck_squamous	CNOT4
Head_and_neck_squamous	COL1A1
Head_and_neck_squamous	CSNK2A1
Head_and_neck_squamous	CTNNB1
Head_and_neck_squamous	CUL1
Head_and_neck_squamous	CUL3
Head_and_neck_squamous	CYLD
Head_and_neck_squamous	DDX3X
Head_and_neck_squamous	DICER1
Head_and_neck_squamous	DNMT3A
Head_and_neck_squamous	EEF1A1
Head_and_neck_squamous	EGFR
Head_and_neck_squamous	EIF2C3
Head_and_neck_squamous	ELF1
Head_and_neck_squamous	ELF4
Head_and_neck_squamous	EZH2
Head_and_neck_squamous	FAT2
Head_and_neck_squamous	FBXW7
Head_and_neck_squamous	FGFR2
Head_and_neck_squamous	FLT3
Head_and_neck_squamous	FMR1
Head_and_neck_squamous	FN1
Head_and_neck_squamous	FOXP1
Head_and_neck_squamous	FUBP1
Head_and_neck_squamous	G3BP2
Head_and_neck_squamous	GNAS
Head_and_neck_squamous	GPSM2
Head_and_neck_squamous	HNRPDL
Head_and_neck_squamous	HSPA8
Head_and_neck_squamous	IREB2
Head_and_neck_squamous	IRF6
Head_and_neck_squamous	IRS2
Head_and_neck_squamous	KALRN
Head_and_neck_squamous	KDM5C
Head_and_neck_squamous	KDM6A
Head_and_neck_squamous	KLF6
Head_and_neck_squamous	LAMA2
Head_and_neck_squamous	LPHN2
Head_and_neck_squamous	MACF1
Head_and_neck_squamous	MAP3K1
Head_and_neck_squamous	MED17
Head_and_neck_squamous	MEF2C
Head_and_neck_squamous	MEN1
Head_and_neck_squamous	MGA
Head_and_neck_squamous	MGMT
Head_and_neck_squamous	MLL
Head_and_neck_squamous	MSR1
Head_and_neck_squamous	MTOR
Head_and_neck_squamous	MUC20
Head_and_neck_squamous	MYH9
Head_and_neck_squamous	NCF2
Head_and_neck_squamous	NCKAP1
Head_and_neck_squamous	NCOR1
Head_and_neck_squamous	NEDD4L
Head_and_neck_squamous	NF1
Head_and_neck_squamous	NFATC4
Head_and_neck_squamous	NOTCH2
Head_and_neck_squamous	NR4A2
Head_and_neck_squamous	NUP107
Head_and_neck_squamous	PABPC3
Head_and_neck_squamous	PAX5
Head_and_neck_squamous	PBRM1
Head_and_neck_squamous	PCDH18
Head_and_neck_squamous	PIK3R1
Head_and_neck_squamous	PIK3R3
Head_and_neck_squamous	POLR2B
Head_and_neck_squamous	PPP2R1A
Head_and_neck_squamous	PPP2R5C
Head_and_neck_squamous	PRPF8
Head_and_neck_squamous	PRRX1
Head_and_neck_squamous	PSIP1
Head_and_neck_squamous	RAD21
Head_and_neck_squamous	RASGRP1
Head_and_neck_squamous	RPL22
Head_and_neck_squamous	RPSAP58
Head_and_neck_squamous	RUNX1
Head_and_neck_squamous	SEC24D
Head_and_neck_squamous	SF3B1
Head_and_neck_squamous	SIN3A
Head_and_neck_squamous	SMAD2
Head_and_neck_squamous	SMARCA4
Head_and_neck_squamous	SMC1A
Head_and_neck_squamous	SOX9
Head_and_neck_squamous	SPOP
Head_and_neck_squamous	SPTAN1
Head_and_neck_squamous	STAG2
Head_and_neck_squamous	STIP1
Head_and_neck_squamous	TAOK1
Head_and_neck_squamous	TAOK2
Head_and_neck_squamous	TBL1XR1
Head_and_neck_squamous	TBX3
Head_and_neck_squamous	TCF12
Head_and_neck_squamous	TCF4
Head_and_neck_squamous	TFDP1
Head_and_neck_squamous	TFDP2
Head_and_neck_squamous	THRAP3
Head_and_neck_squamous	TJP2
Head_and_neck_squamous	TRIO
Head_and_neck_squamous	TRIP10
Head_and_neck_squamous	U2AF1
Head_and_neck_squamous	WHSC1
Head_and_neck_squamous	ZC3H11A
Kidney_clear_cell	SETD2
Kidney_clear_cell	BAP1
Kidney_clear_cell	PTEN
Kidney_clear_cell	PBRM1
Kidney_clear_cell	VHL
Kidney_clear_cell	KDM5C
Kidney_clear_cell	TP53
Kidney_clear_cell	MTOR
Kidney_clear_cell	ARID1A
Kidney_clear_cell	GUSB
Kidney_clear_cell	ATM
Kidney_clear_cell	RHEB
Kidney_clear_cell	TCEB1
Kidney_clear_cell	MPO
Kidney_clear_cell	CCDC120
Kidney_clear_cell	PIK3CA
Kidney_clear_cell	MSR1
Kidney_clear_cell	TXNIP
Kidney_clear_cell	NFE2L2
Kidney_clear_cell	BTNL3
Kidney_clear_cell	SLITRK6
Kidney_clear_cell	NPNT
Kidney_clear_cell	CCNB2
Kidney_clear_cell	ACO1
Kidney_clear_cell	ACTG1
Kidney_clear_cell	AHR
Kidney_clear_cell	AKT1
Kidney_clear_cell	ARHGAP26
Kidney_clear_cell	ARID1B
Kidney_clear_cell	ARID2
Kidney_clear_cell	ASH1L
Kidney_clear_cell	ATF1
Kidney_clear_cell	BCLAF1
Kidney_clear_cell	BCOR
Kidney_clear_cell	BMPR2
Kidney_clear_cell	CAD
Kidney_clear_cell	CAT
Kidney_clear_cell	CCAR1
Kidney_clear_cell	CDC73
Kidney_clear_cell	CDH1
Kidney_clear_cell	CHEK2
Kidney_clear_cell	CLTC
Kidney_clear_cell	CNOT3
Kidney_clear_cell	CNOT4
Kidney_clear_cell	COPS2
Kidney_clear_cell	CSDA
Kidney_clear_cell	CTCF
Kidney_clear_cell	CUL1
Kidney_clear_cell	DDX3X
Kidney_clear_cell	DDX5
Kidney_clear_cell	DHX15
Kidney_clear_cell	DICER1
Kidney_clear_cell	DIS3
Kidney_clear_cell	EEF1A1
Kidney_clear_cell	EGFR
Kidney_clear_cell	EIF2AK3
Kidney_clear_cell	EIF2C3
Kidney_clear_cell	EIF4A2
Kidney_clear_cell	EIF4G1
Kidney_clear_cell	ELF1
Kidney_clear_cell	ERBB2IP
Kidney_clear_cell	EZH2
Kidney_clear_cell	FAM123B
Kidney_clear_cell	FLT3
Kidney_clear_cell	FMR1
Kidney_clear_cell	FUS
Kidney_clear_cell	G3BP2
Kidney_clear_cell	HDAC9
Kidney_clear_cell	HLF
Kidney_clear_cell	HNRPDL
Kidney_clear_cell	HSP90AB1
Kidney_clear_cell	IDH1
Kidney_clear_cell	ITSN1
Kidney_clear_cell	KDM6A
Kidney_clear_cell	KEAP1
Kidney_clear_cell	LCP1
Kidney_clear_cell	LPHN2
Kidney_clear_cell	LRP6
Kidney_clear_cell	MAX
Kidney_clear_cell	MED17
Kidney_clear_cell	MED24
Kidney_clear_cell	MET
Kidney_clear_cell	MGA
Kidney_clear_cell	MKL1
Kidney_clear_cell	MLL3
Kidney_clear_cell	NCOR1
Kidney_clear_cell	NTN4
Kidney_clear_cell	NUP98
Kidney_clear_cell	PABPC1
Kidney_clear_cell	PCDH18
Kidney_clear_cell	PCSK6
Kidney_clear_cell	PHF6
Kidney_clear_cell	PIK3R1
Kidney_clear_cell	PIP5K1A
Kidney_clear_cell	PPP2R1A
Kidney_clear_cell	PSMA6
Kidney_clear_cell	PSME3
Kidney_clear_cell	RASA1
Kidney_clear_cell	RPL22
Kidney_clear_cell	RPL5
Kidney_clear_cell	SEC24D
Kidney_clear_cell	SHMT1
Kidney_clear_cell	SIN3A
Kidney_clear_cell	SMAD2
Kidney_clear_cell	SMC1A
Kidney_clear_cell	SOX9
Kidney_clear_cell	SRGAP3
Kidney_clear_cell	TAOK2
Kidney_clear_cell	TBL1XR1
Kidney_clear_cell	TCF12
Kidney_clear_cell	TJP1
Kidney_clear_cell	TJP2
Kidney_clear_cell	TP53BP1
Kidney_clear_cell	TRIO
Kidney_clear_cell	WHSC1L1
Kidney_clear_cell	WT1
Kidney_clear_cell	ZFP36L2
Kidney_clear_cell	ZNF814
Acute_myeloid_leukemia	IDH1
Acute_myeloid_leukemia	NRAS
Acute_myeloid_leukemia	IDH2
Acute_myeloid_leukemia	DNMT3A
Acute_myeloid_leukemia	FLT3
Acute_myeloid_leukemia	NPM1
Acute_myeloid_leukemia	TET2
Acute_myeloid_leukemia	RUNX1
Acute_myeloid_leukemia	WT1
Acute_myeloid_leukemia	U2AF1
Acute_myeloid_leukemia	TP53
Acute_myeloid_leukemia	KRAS
Acute_myeloid_leukemia	PTPN11
Acute_myeloid_leukemia	KIT
Acute_myeloid_leukemia	SMC3
Acute_myeloid_leukemia	STAG2
Acute_myeloid_leukemia	PHF6
Acute_myeloid_leukemia	RAD21
Acute_myeloid_leukemia	CEBPA
Acute_myeloid_leukemia	FAM5C
Acute_myeloid_leukemia	SMC1A
Acute_myeloid_leukemia	HNRNPK
Acute_myeloid_leukemia	EZH2
Acute_myeloid_leukemia	ASXL1
Acute_myeloid_leukemia	BCOR
Acute_myeloid_leukemia	CBFB
Acute_myeloid_leukemia	CHD4
Acute_myeloid_leukemia	CUL1
Acute_myeloid_leukemia	DIS3
Acute_myeloid_leukemia	EGFR
Acute_myeloid_leukemia	KDM6A
Acute_myeloid_leukemia	MED12
Acute_myeloid_leukemia	NF1
Acute_myeloid_leukemia	PRPF8
Acute_myeloid_leukemia	SUZ12
Acute_myeloid_leukemia	THRAP3
Lung_adenocarcinoma	TP53
Lung_adenocarcinoma	KEAP1
Lung_adenocarcinoma	STK11
Lung_adenocarcinoma	CDKN2A
Lung_adenocarcinoma	KRAS
Lung_adenocarcinoma	U2AF1
Lung_adenocarcinoma	SMARCA4
Lung_adenocarcinoma	EGFR
Lung_adenocarcinoma	MET
Lung_adenocarcinoma	NF1
Lung_adenocarcinoma	RIT1
Lung_adenocarcinoma	BRAF
Lung_adenocarcinoma	PIK3CA
Lung_adenocarcinoma	RBM10
Lung_adenocarcinoma	ERBB2
Lung_adenocarcinoma	ARID1A
Lung_adenocarcinoma	ATM
Lung_adenocarcinoma	NBPF1
Lung_adenocarcinoma	SLC4A5
Lung_adenocarcinoma	STX2
Lung_adenocarcinoma	MAP2K1
Lung_adenocarcinoma	RB1
Lung_adenocarcinoma	ZFHX4
Lung_adenocarcinoma	DACH1
Lung_adenocarcinoma	EPHA3
Lung_adenocarcinoma	RELN
Lung_adenocarcinoma	ABCB5
Lung_adenocarcinoma	CDKN1A
Lung_adenocarcinoma	MLL2
Lung_adenocarcinoma	NFE2L2
Lung_adenocarcinoma	HRAS
Lung_adenocarcinoma	HLA-A
Lung_adenocarcinoma	FBXW7
Lung_adenocarcinoma	PTEN
Lung_adenocarcinoma	NOTCH1
Lung_adenocarcinoma	ACAD8
Lung_adenocarcinoma	ACO1
Lung_adenocarcinoma	ACTG1
Lung_adenocarcinoma	ACTG2
Lung_adenocarcinoma	ACVR1B
Lung_adenocarcinoma	ACVR2A
Lung_adenocarcinoma	ADAM10
Lung_adenocarcinoma	AFF4
Lung_adenocarcinoma	AKT1
Lung_adenocarcinoma	ARFGAP1
Lung_adenocarcinoma	ARHGAP26
Lung_adenocarcinoma	ATIC
Lung_adenocarcinoma	ATP6AP2
Lung_adenocarcinoma	BAP1
Lung_adenocarcinoma	BAZ2B
Lung_adenocarcinoma	BLM
Lung_adenocarcinoma	BMPR2
Lung_adenocarcinoma	BRWD1
Lung_adenocarcinoma	CAPN7
Lung_adenocarcinoma	CARM1
Lung_adenocarcinoma	CASP8
Lung_adenocarcinoma	CAT
Lung_adenocarcinoma	CCAR1
Lung_adenocarcinoma	CCT5
Lung_adenocarcinoma	CDH1
Lung_adenocarcinoma	CDK12
Lung_adenocarcinoma	CDKN1B
Lung_adenocarcinoma	CHD1L
Lung_adenocarcinoma	CHEK2
Lung_adenocarcinoma	CIC
Lung_adenocarcinoma	CLASP2
Lung_adenocarcinoma	CLSPN
Lung_adenocarcinoma	CNOT3
Lung_adenocarcinoma	CNOT4
Lung_adenocarcinoma	COL1A1
Lung_adenocarcinoma	COPS2
Lung_adenocarcinoma	CREBBP
Lung_adenocarcinoma	CRNKL1
Lung_adenocarcinoma	CSNK1G3
Lung_adenocarcinoma	CTCF
Lung_adenocarcinoma	CTNNB1
Lung_adenocarcinoma	CUL2
Lung_adenocarcinoma	CUL3
Lung_adenocarcinoma	CYLD
Lung_adenocarcinoma	DDX3X
Lung_adenocarcinoma	DDX5
Lung_adenocarcinoma	DHX15
Lung_adenocarcinoma	DNMT3A
Lung_adenocarcinoma	EEF1B2
Lung_adenocarcinoma	EFTUD2
Lung_adenocarcinoma	EIF2AK3
Lung_adenocarcinoma	EIF2C3
Lung_adenocarcinoma	EIF4A2
Lung_adenocarcinoma	EIF4G1
Lung_adenocarcinoma	EP300
Lung_adenocarcinoma	EPHA4
Lung_adenocarcinoma	EPHB2
Lung_adenocarcinoma	ERBB2IP
Lung_adenocarcinoma	ERCC2
Lung_adenocarcinoma	EZH2
Lung_adenocarcinoma	FAT1
Lung_adenocarcinoma	FGFR2
Lung_adenocarcinoma	FMR1
Lung_adenocarcinoma	FN1
Lung_adenocarcinoma	FUBP1
Lung_adenocarcinoma	FXR1
Lung_adenocarcinoma	G3BP1
Lung_adenocarcinoma	G3BP2
Lung_adenocarcinoma	GNAI1
Lung_adenocarcinoma	GNG2
Lung_adenocarcinoma	GPSM2
Lung_adenocarcinoma	HSP90AA1
Lung_adenocarcinoma	HSP90AB1
Lung_adenocarcinoma	HSPA8
Lung_adenocarcinoma	IDH1
Lung_adenocarcinoma	IREB2
Lung_adenocarcinoma	IRS2
Lung_adenocarcinoma	KDM6A
Lung_adenocarcinoma	KDR
Lung_adenocarcinoma	KLF6
Lung_adenocarcinoma	LCP1
Lung_adenocarcinoma	LDHA
Lung_adenocarcinoma	LPHN2
Lung_adenocarcinoma	MAP2K4
Lung_adenocarcinoma	MAP3K1
Lung_adenocarcinoma	MAP3K4
Lung_adenocarcinoma	MAP4K1
Lung_adenocarcinoma	MAP4K3
Lung_adenocarcinoma	MAX
Lung_adenocarcinoma	MED17
Lung_adenocarcinoma	MED24
Lung_adenocarcinoma	MEN1
Lung_adenocarcinoma	MGA
Lung_adenocarcinoma	MKL1
Lung_adenocarcinoma	MLH1
Lung_adenocarcinoma	MLL
Lung_adenocarcinoma	MLL3
Lung_adenocarcinoma	MMP2
Lung_adenocarcinoma	MSR1
Lung_adenocarcinoma	MYB
Lung_adenocarcinoma	MYH10
Lung_adenocarcinoma	NCK1
Lung_adenocarcinoma	NCKAP1
Lung_adenocarcinoma	NEDD4L
Lung_adenocarcinoma	NF2
Lung_adenocarcinoma	NPM1
Lung_adenocarcinoma	NRAS
Lung_adenocarcinoma	NTN4
Lung_adenocarcinoma	NTRK2
Lung_adenocarcinoma	NUP107
Lung_adenocarcinoma	NUP98
Lung_adenocarcinoma	PAX5
Lung_adenocarcinoma	PBRM1
Lung_adenocarcinoma	PCSK6
Lung_adenocarcinoma	PHF6
Lung_adenocarcinoma	PIK3R1
Lung_adenocarcinoma	PIK3R3
Lung_adenocarcinoma	PIP5K1A
Lung_adenocarcinoma	POLR2B
Lung_adenocarcinoma	PPP2R1A
Lung_adenocarcinoma	PPP2R5A
Lung_adenocarcinoma	PRPF8
Lung_adenocarcinoma	PRRX1
Lung_adenocarcinoma	PSMA6
Lung_adenocarcinoma	PSMD11
Lung_adenocarcinoma	PTGS1
Lung_adenocarcinoma	PTPN11
Lung_adenocarcinoma	RAD23B
Lung_adenocarcinoma	RASA1
Lung_adenocarcinoma	RBM5
Lung_adenocarcinoma	RHEB
Lung_adenocarcinoma	RTN4
Lung_adenocarcinoma	SETD2
Lung_adenocarcinoma	SETDB1
Lung_adenocarcinoma	SF3B1
Lung_adenocarcinoma	SFPQ
Lung_adenocarcinoma	SHMT1
Lung_adenocarcinoma	SIN3A
Lung_adenocarcinoma	SMAD2
Lung_adenocarcinoma	SMAD4
Lung_adenocarcinoma	SMC1A
Lung_adenocarcinoma	SOX9
Lung_adenocarcinoma	SPRR3
Lung_adenocarcinoma	STAG1
Lung_adenocarcinoma	STIP1
Lung_adenocarcinoma	STK4
Lung_adenocarcinoma	SVEP1
Lung_adenocarcinoma	SYNCRIP
Lung_adenocarcinoma	TAOK1
Lung_adenocarcinoma	TAOK2
Lung_adenocarcinoma	TBL1XR1
Lung_adenocarcinoma	TCF12
Lung_adenocarcinoma	TCF4
Lung_adenocarcinoma	TCF7L2
Lung_adenocarcinoma	TFDP1
Lung_adenocarcinoma	TGFBR2
Lung_adenocarcinoma	TNPO1
Lung_adenocarcinoma	TOM1
Lung_adenocarcinoma	TP53BP1
Lung_adenocarcinoma	UPF3B
Lung_adenocarcinoma	ZMYM2
Lung_adenocarcinoma	ZNF814
Multiple_myeloma	NRAS
Multiple_myeloma	TP53
Multiple_myeloma	KRAS
Multiple_myeloma	DIS3
Multiple_myeloma	BRAF
Multiple_myeloma	FAM46C
Multiple_myeloma	INTS12
Multiple_myeloma	TRAF3
Multiple_myeloma	PRDM1
Multiple_myeloma	IRF4
Multiple_myeloma	IDH1
Multiple_myeloma	APC
Multiple_myeloma	ARHGAP35
Multiple_myeloma	ARID2
Multiple_myeloma	CASP8
Multiple_myeloma	CEP290
Multiple_myeloma	CHD9
Multiple_myeloma	DDX3X
Multiple_myeloma	FXR1
Multiple_myeloma	MECOM
Multiple_myeloma	NF1
Multiple_myeloma	NSD1
Multiple_myeloma	PIK3CA
Multiple_myeloma	SF3B1
Serous_ovarian_adenocarcinom	TP53
Serous_ovarian_adenocarcinom	BRCA1
Serous_ovarian_adenocarcinom	RB1
Serous_ovarian_adenocarcinom	CDK12
Serous_ovarian_adenocarcinom	NF1
Serous_ovarian_adenocarcinom	CSMD3
Serous_ovarian_adenocarcinom	FAT3
Serous_ovarian_adenocarcinom	GABRA6
Serous_ovarian_adenocarcinom	BRCA2
Serous_ovarian_adenocarcinom	ACO1
Serous_ovarian_adenocarcinom	ATR
Serous_ovarian_adenocarcinom	ATRX
Serous_ovarian_adenocarcinom	BAP1
Serous_ovarian_adenocarcinom	FLT3
Serous_ovarian_adenocarcinom	FMR1
Serous_ovarian_adenocarcinom	NCKAP1
Serous_ovarian_adenocarcinom	NDRG1
Serous_ovarian_adenocarcinom	ACTG1
Serous_ovarian_adenocarcinom	AFF4
Serous_ovarian_adenocarcinom	ARID1A
Serous_ovarian_adenocarcinom	ASH1L
Serous_ovarian_adenocarcinom	ASPM
Serous_ovarian_adenocarcinom	ATF1
Serous_ovarian_adenocarcinom	ATIC
Serous_ovarian_adenocarcinom	BAZ2B
Serous_ovarian_adenocarcinom	BMPR2
Serous_ovarian_adenocarcinom	BRAF
Serous_ovarian_adenocarcinom	CASP1
Serous_ovarian_adenocarcinom	CCAR1
Serous_ovarian_adenocarcinom	CCT5
Serous_ovarian_adenocarcinom	CHD1L
Serous_ovarian_adenocarcinom	CHD4
Serous_ovarian_adenocarcinom	CLASP2
Serous_ovarian_adenocarcinom	CLSPN
Serous_ovarian_adenocarcinom	CSDE1
Serous_ovarian_adenocarcinom	CTNNB1
Serous_ovarian_adenocarcinom	CUL2
Serous_ovarian_adenocarcinom	DDX5
Serous_ovarian_adenocarcinom	DLG1
Serous_ovarian_adenocarcinom	DNMT3A
Serous_ovarian_adenocarcinom	EIF2AK3
Serous_ovarian_adenocarcinom	EIF4A2
Serous_ovarian_adenocarcinom	ERBB2IP
Serous_ovarian_adenocarcinom	F8
Serous_ovarian_adenocarcinom	FAM123B
Serous_ovarian_adenocarcinom	FBXW7
Serous_ovarian_adenocarcinom	GNAS
Serous_ovarian_adenocarcinom	GOLGA5
Serous_ovarian_adenocarcinom	GPS2
Serous_ovarian_adenocarcinom	HDAC3
Serous_ovarian_adenocarcinom	HGF
Serous_ovarian_adenocarcinom	HSP90AA1
Serous_ovarian_adenocarcinom	ITSN1
Serous_ovarian_adenocarcinom	KRAS
Serous_ovarian_adenocarcinom	LPHN2
Serous_ovarian_adenocarcinom	MAP3K4
Serous_ovarian_adenocarcinom	MAP4K3
Serous_ovarian_adenocarcinom	MECOM
Serous_ovarian_adenocarcinom	MED12
Serous_ovarian_adenocarcinom	MKL1
Serous_ovarian_adenocarcinom	MLH1
Serous_ovarian_adenocarcinom	MLL2
Serous_ovarian_adenocarcinom	MYH10
Serous_ovarian_adenocarcinom	NOTCH1
Serous_ovarian_adenocarcinom	NR4A2
Serous_ovarian_adenocarcinom	NRAS
Serous_ovarian_adenocarcinom	NSD1
Serous_ovarian_adenocarcinom	PIK3CA
Serous_ovarian_adenocarcinom	POLR2B
Serous_ovarian_adenocarcinom	PTEN
Serous_ovarian_adenocarcinom	RHOA
Serous_ovarian_adenocarcinom	SETD2
Serous_ovarian_adenocarcinom	SETDB1
Serous_ovarian_adenocarcinom	SIN3A
Serous_ovarian_adenocarcinom	SOS1
Serous_ovarian_adenocarcinom	STAG1
Serous_ovarian_adenocarcinom	STAG2
Serous_ovarian_adenocarcinom	TBX3
Serous_ovarian_adenocarcinom	TCF7L2
Serous_ovarian_adenocarcinom	TFDP1
Serous_ovarian_adenocarcinom	TGFBR2
Serous_ovarian_adenocarcinom	TJP1
Serous_ovarian_adenocarcinom	TOM1
Serous_ovarian_adenocarcinom	TP53BP1
Serous_ovarian_adenocarcinom	TRIO
Serous_ovarian_adenocarcinom	YBX1
Prostate_adenocarcinoma	SPOP
Prostate_adenocarcinoma	TP53
Prostate_adenocarcinoma	ATM
Prostate_adenocarcinoma	MED12
Prostate_adenocarcinoma	ADCY1
Prostate_adenocarcinoma	AHNAK
Prostate_adenocarcinoma	AKAP9
Prostate_adenocarcinoma	APC
Prostate_adenocarcinoma	AQR
Prostate_adenocarcinoma	ARFGAP3
Prostate_adenocarcinoma	ARID1B
Prostate_adenocarcinoma	ATIC
Prostate_adenocarcinoma	ATRX
Prostate_adenocarcinoma	BCLAF1
Prostate_adenocarcinoma	BCOR
Prostate_adenocarcinoma	BNC2
Prostate_adenocarcinoma	BPTF
Prostate_adenocarcinoma	BRAF
Prostate_adenocarcinoma	CASP1
Prostate_adenocarcinoma	CAT
Prostate_adenocarcinoma	CDC27
Prostate_adenocarcinoma	CDH1
Prostate_adenocarcinoma	CDKN1B
Prostate_adenocarcinoma	CEP290
Prostate_adenocarcinoma	CHD1L
Prostate_adenocarcinoma	CHD3
Prostate_adenocarcinoma	CHD4
Prostate_adenocarcinoma	CHEK2
Prostate_adenocarcinoma	CNOT1
Prostate_adenocarcinoma	CNOT3
Prostate_adenocarcinoma	CNTNAP1
Prostate_adenocarcinoma	CTNNB1
Prostate_adenocarcinoma	CUL2
Prostate_adenocarcinoma	CUL3
Prostate_adenocarcinoma	EEF1B2
Prostate_adenocarcinoma	EGFR
Prostate_adenocarcinoma	EIF2AK3
Prostate_adenocarcinoma	EIF4G1
Prostate_adenocarcinoma	EP300
Prostate_adenocarcinoma	ERCC2
Prostate_adenocarcinoma	FAT1
Prostate_adenocarcinoma	FGFR2
Prostate_adenocarcinoma	FIP1L1
Prostate_adenocarcinoma	FN1
Prostate_adenocarcinoma	FRG1
Prostate_adenocarcinoma	G3BP2
Prostate_adenocarcinoma	GNAS
Prostate_adenocarcinoma	HGF
Prostate_adenocarcinoma	HNF1A
Prostate_adenocarcinoma	HRAS
Prostate_adenocarcinoma	HSP90AB1
Prostate_adenocarcinoma	HSPA8
Prostate_adenocarcinoma	IDH1
Prostate_adenocarcinoma	IRS2
Prostate_adenocarcinoma	KDM6A
Prostate_adenocarcinoma	KEAP1
Prostate_adenocarcinoma	MECOM
Prostate_adenocarcinoma	MLL2
Prostate_adenocarcinoma	MYH10
Prostate_adenocarcinoma	NAP1L1
Prostate_adenocarcinoma	NKX3-1
Prostate_adenocarcinoma	NOTCH1
Prostate_adenocarcinoma	NOTCH2
Prostate_adenocarcinoma	NUP98
Prostate_adenocarcinoma	PCDH18
Prostate_adenocarcinoma	PIK3CB
Prostate_adenocarcinoma	PLXNA1
Prostate_adenocarcinoma	PRPF8
Prostate_adenocarcinoma	PTEN
Prostate_adenocarcinoma	RPSAP58
Prostate_adenocarcinoma	SCAI
Prostate_adenocarcinoma	SETDB1
Prostate_adenocarcinoma	SMAD4
Prostate_adenocarcinoma	SMARCA1
Prostate_adenocarcinoma	SMARCB1
Prostate_adenocarcinoma	SVEP1
Prostate_adenocarcinoma	TAOK2
Prostate_adenocarcinoma	TBL1XR1
Prostate_adenocarcinoma	TBX3
Prostate_adenocarcinoma	THRAP3
Prostate_adenocarcinoma	TJP1
Prostate_adenocarcinoma	TJP2
Prostate_adenocarcinoma	TP53BP1
Prostate_adenocarcinoma	TRIO
Prostate_adenocarcinoma	WHSC1L1
Prostate_adenocarcinoma	WNT5A
Prostate_adenocarcinoma	ZFHX3
Prostate_adenocarcinoma	ZNF814
Uterine_corpus_endometrioid	TP53
Uterine_corpus_endometrioid	KRAS
Uterine_corpus_endometrioid	PTEN
Uterine_corpus_endometrioid	PIK3CA
Uterine_corpus_endometrioid	FBXW7
Uterine_corpus_endometrioid	PIK3R1
Uterine_corpus_endometrioid	CTCF
Uterine_corpus_endometrioid	ARID1A
Uterine_corpus_endometrioid	FGFR2
Uterine_corpus_endometrioid	ZFHX3
Uterine_corpus_endometrioid	CCND1
Uterine_corpus_endometrioid	PPP2R1A
Uterine_corpus_endometrioid	ING1
Uterine_corpus_endometrioid	ZNF471
Uterine_corpus_endometrioid	ERBB3
Uterine_corpus_endometrioid	CTNNB1
Uterine_corpus_endometrioid	BCOR
Uterine_corpus_endometrioid	CUX1
Uterine_corpus_endometrioid	SPOP
Uterine_corpus_endometrioid	NRAS
Uterine_corpus_endometrioid	FAT1
Uterine_corpus_endometrioid	ARID5B
Uterine_corpus_endometrioid	CCDC6
Uterine_corpus_endometrioid	ZNF620
Uterine_corpus_endometrioid	AKT1
Uterine_corpus_endometrioid	SLC1A3
Uterine_corpus_endometrioid	EIF2S2
Uterine_corpus_endometrioid	TCP11L2
Uterine_corpus_endometrioid	SGK1
Uterine_corpus_endometrioid	DIAPH1
Uterine_corpus_endometrioid	KLHL8
Uterine_corpus_endometrioid	SOX17
Uterine_corpus_endometrioid	GNPTAB
Uterine_corpus_endometrioid	SLC44A3
Uterine_corpus_endometrioid	ADNP
Uterine_corpus_endometrioid	POLE
Uterine_corpus_endometrioid	SELP
Uterine_corpus_endometrioid	TTLL9
Uterine_corpus_endometrioid	CHD4
Uterine_corpus_endometrioid	PPM1D
Uterine_corpus_endometrioid	RSBN1L
Uterine_corpus_endometrioid	MICALCL
Uterine_corpus_endometrioid	SACS
Uterine_corpus_endometrioid	ANK3
Uterine_corpus_endometrioid	TBL1XR1
Uterine_corpus_endometrioid	DNER
Uterine_corpus_endometrioid	SOS1
Uterine_corpus_endometrioid	MORC4
Uterine_corpus_endometrioid	MYCN
Uterine_corpus_endometrioid	INPPL1
Uterine_corpus_endometrioid	TXNDC8
Uterine_corpus_endometrioid	ZRANB3
Uterine_corpus_endometrioid	TAP1
Uterine_corpus_endometrioid	EP300
Uterine_corpus_endometrioid	CAP2
Uterine_corpus_endometrioid	TPX2
Uterine_corpus_endometrioid	ALKBH6
Uterine_corpus_endometrioid	MKI67
Uterine_corpus_endometrioid	FAT3
Uterine_corpus_endometrioid	TAF1
Uterine_corpus_endometrioid	RPL22
Uterine_corpus_endometrioid	SPTA1
Uterine_corpus_endometrioid	FAM135B
Uterine_corpus_endometrioid	CSMD3
Uterine_corpus_endometrioid	GIGYF2
Uterine_corpus_endometrioid	CSDE1
Uterine_corpus_endometrioid	MLL4
Uterine_corpus_endometrioid	ATR
Uterine_corpus_endometrioid	USH2A
Uterine_corpus_endometrioid	LIMCH1
Uterine_corpus_endometrioid	RRN3P2
Uterine_corpus_endometrioid	CDH19
Uterine_corpus_endometrioid	USP9X
Uterine_corpus_endometrioid	COL11A1
Uterine_corpus_endometrioid	ZNF770
Uterine_corpus_endometrioid	SLC9A11
Uterine_corpus_endometrioid	PNN
Uterine_corpus_endometrioid	INPP4A
Uterine_corpus_endometrioid	AMY2B
Uterine_corpus_endometrioid	RBMX
Uterine_corpus_endometrioid	SIN3A
Uterine_corpus_endometrioid	TNFAIP6
Uterine_corpus_endometrioid	HOXA7
Uterine_corpus_endometrioid	METTL14
Uterine_corpus_endometrioid	HPD
Uterine_corpus_endometrioid	MIR1277
Uterine_corpus_endometrioid	MECOM
Uterine_corpus_endometrioid	NFE2L2
Uterine_corpus_endometrioid	ESR1
Uterine_corpus_endometrio	ARAP3
Uterine_corpus_endometrio	ARHGAP35
Uterine_corpus_endometrioi	ACACA
Uterine_corpus_endometrioid	ACTB
Uterine_corpus_endometrioid	ACTG1
Uterine_corpus_endometrioid	AHR
Uterine_corpus_endometrioid	ALK
Uterine_corpus_endometrioid	ARHGEF6
Uterine_corpus_endometrioid	ARNTL
Uterine_corpus_endometrioid	ATF1
Uterine_corpus_endometrioid	ATIC
Uterine_corpus_endometrioid	ATM
Uterine_corpus_endometrioid	AXIN1
Uterine_corpus_endometrioid	BAZ2B
Uterine_corpus_endometrioid	BCLAF1
Uterine_corpus_endometrioid	BMPR2
Uterine_corpus_endometrioid	BRAF
Uterine_corpus_endometrioid	BRCA1
Uterine_corpus_endometrioid	CAPN7
Uterine_corpus_endometrioid	CARM1
Uterine_corpus_endometrioid	CAST
Uterine_corpus_endometrioid	CAT
Uterine_corpus_endometrioid	CDKN1B
Uterine_corpus_endometrioid	CHD3
Uterine_corpus_endometrioid	CHD9
Uterine_corpus_endometrioid	CHEK2
Uterine_corpus_endometrioid	CLOCK
Uterine_corpus_endometrioid	CLTC
Uterine_corpus_endometrioid	CNOT4
Uterine_corpus_endometrioid	CSNK1G3
Uterine_corpus_endometrioid	CTNND1
Uterine_corpus_endometrioid	CUL1
Uterine_corpus_endometrioid	DEPDC1B
Uterine_corpus_endometrioid	DHX15
Uterine_corpus_endometrioid	DHX35
Uterine_corpus_endometrioid	DICER1
Uterine_corpus_endometrioid	DIS3
Uterine_corpus_endometrioid	DNMT3A
Uterine_corpus_endometrioid	EGFR
Uterine_corpus_endometrioid	EIF1AX
Uterine_corpus_endometrioid	EIF2AK3
Uterine_corpus_endometrioid	EIF2C3
Uterine_corpus_endometrioid	EIF4A2
Uterine_corpus_endometrioid	EIF4G1
Uterine_corpus_endometrioid	FAM123B
Uterine_corpus_endometrioid	FAS
Uterine_corpus_endometrioid	FLT3
Uterine_corpus_endometrioid	FOXA2
Uterine_corpus_endometrioid	FUBP1
Uterine_corpus_endometrioid	FXR1
Uterine_corpus_endometrioid	G3BP2
Uterine_corpus_endometrioid	GNAI1
Uterine_corpus_endometrioid	GPS2
Uterine_corpus_endometrioid	GPSM2
Uterine_corpus_endometrioid	HDAC3
Uterine_corpus_endometrioid	HGF
Uterine_corpus_endometrioid	IDH1
Uterine_corpus_endometrioid	IREB2
Uterine_corpus_endometrioid	KDM6A
Uterine_corpus_endometrioid	KLF4
Uterine_corpus_endometrioid	MAP2K4
Uterine_corpus_endometrioid	MAP3K1
Uterine_corpus_endometrioid	MAX
Uterine_corpus_endometrioid	MED17
Uterine_corpus_endometrioid	MET
Uterine_corpus_endometrioid	MGA
Uterine_corpus_endometrioid	MKL1
Uterine_corpus_endometrioid	MLH1
Uterine_corpus_endometrioid	MLH3
Uterine_corpus_endometrioid	MUC20
Uterine_corpus_endometrioid	MYB
Uterine_corpus_endometrioid	MYH10
Uterine_corpus_endometrioid	NCF2
Uterine_corpus_endometrioid	NCKAP1
Uterine_corpus_endometrioid	NCOR1
Uterine_corpus_endometrioid	NDRG1
Uterine_corpus_endometrioid	NEDD4L
Uterine_corpus_endometrioid	NF2
Uterine_corpus_endometrioid	NR2F2
Uterine_corpus_endometrioid	NUP93
Uterine_corpus_endometrioid	PCDH18
Uterine_corpus_endometrioid	PGR
Uterine_corpus_endometrioid	PHF6
Uterine_corpus_endometrioid	PIK3R3
Uterine_corpus_endometrioid	PLCG1
Uterine_corpus_endometrioid	PLXNB2
Uterine_corpus_endometrioid	PPP2R5A
Uterine_corpus_endometrioid	PPP2R5C
Uterine_corpus_endometrioid	PRPF8
Uterine_corpus_endometrioid	PRRX1
Uterine_corpus_endometrioid	PTPN11
Uterine_corpus_endometrioid	RAD21
Uterine_corpus_endometrioid	RAD23B
Uterine_corpus_endometrioid	RBBP7
Uterine_corpus_endometrioid	RBM5
Uterine_corpus_endometrioid	RHEB
Uterine_corpus_endometrioid	ROBO2
Uterine_corpus_endometrioid	RPL5
Uterine_corpus_endometrioid	RTN4
Uterine_corpus_endometrioid	RUNX1
Uterine_corpus_endometrioid	SEC31A
Uterine_corpus_endometrioid	SHMT1
Uterine_corpus_endometrioid	SMAD2
Uterine_corpus_endometrioid	SMC1A
Uterine_corpus_endometrioid	SRGAP3
Uterine_corpus_endometrioid	STIP1
Uterine_corpus_endometrioid	SUZ12
Uterine_corpus_endometrioid	SYNCRIP
Uterine_corpus_endometrioid	TBX3
Uterine_corpus_endometrioid	TFDP1
Uterine_corpus_endometrioid	TGFBR2
Uterine_corpus_endometrioid	TP53BP1
Uterine_corpus_endometrioid	U2AF1
Uterine_corpus_endometrioid	VHL
Uterine_corpus_endometrioid	WIPF1
Uterine_corpus_endometrioid	ZC3H11A
Uterine_corpus_endometrioid	ZFP36L2
Uterine_corpus_endometrioid	ZMYM2
Uterine_corpus_endometrioid	ZNF814
Cutaneous_melanoma	ACO1
Cutaneous_melanoma	ACSL3
Cutaneous_melanoma	ACTG1
Cutaneous_melanoma	ACTG2
Cutaneous_melanoma	ACVR1B
Cutaneous_melanoma	ACVR2A
Cutaneous_melanoma	AFF4
Cutaneous_melanoma	AHCTF1
Cutaneous_melanoma	AHNAK
Cutaneous_melanoma	AHR
Cutaneous_melanoma	AKT1
Cutaneous_melanoma	ANK3
Cutaneous_melanoma	AQR
Cutaneous_melanoma	ARFGAP1
Cutaneous_melanoma	ARFGEF2
Cutaneous_melanoma	ARHGAP26
Cutaneous_melanoma	ARHGAP29
Cutaneous_melanoma	ARHGAP35
Cutaneous_melanoma	ARHGEF2
Cutaneous_melanoma	ARHGEF6
Cutaneous_melanoma	ARID1B
Cutaneous_melanoma	ARID2
Cutaneous_melanoma	ASPM
Cutaneous_melanoma	ATF1
Cutaneous_melanoma	ATIC
Cutaneous_melanoma	ATP6AP2
Cutaneous_melanoma	ATRX
Cutaneous_melanoma	B2M
Cutaneous_melanoma	BAP1
Cutaneous_melanoma	BAZ2B
Cutaneous_melanoma	BCLAF1
Cutaneous_melanoma	BLM
Cutaneous_melanoma	BMPR2
Cutaneous_melanoma	BNC2
Cutaneous_melanoma	BPTF
Cutaneous_melanoma	BRAF
Cutaneous_melanoma	BRCA1
Cutaneous_melanoma	BRWD1
Cutaneous_melanoma	C15orf5
Cutaneous_melanoma	CASP1
Cutaneous_melanoma	CASP8
Cutaneous_melanoma	CAST
Cutaneous_melanoma	CAT
Cutaneous_melanoma	CBFB
Cutaneous_melanoma	CCAR1
Cutaneous_melanoma	CCT5
Cutaneous_melanoma	CDC73
Cutaneous_melanoma	CDH1
Cutaneous_melanoma	CDK4
Cutaneous_melanoma	CDKN1A
Cutaneous_melanoma	CDKN2A
Cutaneous_melanoma	CEP290
Cutaneous_melanoma	CHD1L
Cutaneous_melanoma	CHD3
Cutaneous_melanoma	CHD6
Cutaneous_melanoma	CHD9
Cutaneous_melanoma	CHEK2
Cutaneous_melanoma	CIC
Cutaneous_melanoma	CLASP2
Cutaneous_melanoma	CLCC1
Cutaneous_melanoma	CLOCK
Cutaneous_melanoma	CLSPN
Cutaneous_melanoma	CLTC
Cutaneous_melanoma	CNOT3
Cutaneous_melanoma	COL1A1
Cutaneous_melanoma	COPS2
Cutaneous_melanoma	CRTC3
Cutaneous_melanoma	CSDA
Cutaneous_melanoma	CSNK1G3
Cutaneous_melanoma	CTCF
Cutaneous_melanoma	CTNNB1
Cutaneous_melanoma	CUL1
Cutaneous_melanoma	CUL2
Cutaneous_melanoma	CUL3
Cutaneous_melanoma	CYLD
Cutaneous_melanoma	CYTH4
Cutaneous_melanoma	DDX3X
Cutaneous_melanoma	DDX5
Cutaneous_melanoma	DHX15
Cutaneous_melanoma	DICER1
Cutaneous_melanoma	DIS3
Cutaneous_melanoma	DLG1
Cutaneous_melanoma	DNMT3A
Cutaneous_melanoma	EIF1AX
Cutaneous_melanoma	EIF2AK3
Cutaneous_melanoma	EIF4A2
Cutaneous_melanoma	EIF4G1
Cutaneous_melanoma	EIF4G3
Cutaneous_melanoma	ELF1
Cutaneous_melanoma	ELF3
Cutaneous_melanoma	EP300
Cutaneous_melanoma	ERBB2IP
Cutaneous_melanoma	ERBB3
Cutaneous_melanoma	EZH2
Cutaneous_melanoma	FAF1
Cutaneous_melanoma	FANCI
Cutaneous_melanoma	FAS
Cutaneous_melanoma	FBXW7
Cutaneous_melanoma	FCRL4
Cutaneous_melanoma	FGFR3
Cutaneous_melanoma	FMR1
Cutaneous_melanoma	FN1
Cutaneous_melanoma	FOXP1
Cutaneous_melanoma	FUBP1
Cutaneous_melanoma	FXR1
Cutaneous_melanoma	G3BP2
Cutaneous_melanoma	GATA3
Cutaneous_melanoma	GNG2
Cutaneous_melanoma	GOLGA5
Cutaneous_melanoma	HDAC3
Cutaneous_melanoma	HDAC9
Cutaneous_melanoma	HLA-A
Cutaneous_melanoma	HLA-B
Cutaneous_melanoma	HLF
Cutaneous_melanoma	HNRPDL
Cutaneous_melanoma	HRAS
Cutaneous_melanoma	HSPA8
Cutaneous_melanoma	IDH1
Cutaneous_melanoma	IDH2
Cutaneous_melanoma	IREB2
Cutaneous_melanoma	IRF7
Cutaneous_melanoma	ITGA9
Cutaneous_melanoma	ITSN1
Cutaneous_melanoma	JMY
Cutaneous_melanoma	KDM5C
Cutaneous_melanoma	KDM6A
Cutaneous_melanoma	KLF4
Cutaneous_melanoma	KLF6
Cutaneous_melanoma	KRAS
Cutaneous_melanoma	LCP1
Cutaneous_melanoma	LDHA
Cutaneous_melanoma	LNPEP
Cutaneous_melanoma	LRP6
Cutaneous_melanoma	LRPPRC
Cutaneous_melanoma	MAGI2
Cutaneous_melanoma	MAP2K1
Cutaneous_melanoma	MAP2K4
Cutaneous_melanoma	MAP3K1
Cutaneous_melanoma	MAP3K11
Cutaneous_melanoma	MAP3K4
Cutaneous_melanoma	MAP4K3
Cutaneous_melanoma	MAT2A
Cutaneous_melanoma	MCM3
Cutaneous_melanoma	MCM8
Cutaneous_melanoma	MECOM
Cutaneous_melanoma	MED17
Cutaneous_melanoma	MED24
Cutaneous_melanoma	MEN1
Cutaneous_melanoma	MFNG
Cutaneous_melanoma	MKL1
Cutaneous_melanoma	MLH1
Cutaneous_melanoma	MLL3
Cutaneous_melanoma	MSR1
Cutaneous_melanoma	NCF2
Cutaneous_melanoma	NCKAP1
[truncated: 638 more rows]
