# Supplementary material for: An Insight Into the Molecular Mechanism of Berberine Towards Multiple Cancer Types Through Systems Pharmacology
Source: Front Pharmacol. 2019 Aug 6;10:857. doi: 10.3389/fphar.2019.00857 (PMC6691338; doi:10.3389/fphar.2019.00857)
Supplement: Supplementary file 1 [file DataSheet_1.zip › Supplementary Tables/Table S5. Functional classification of 51 significantly mutated genes (SMGs) based on DAVID analysis.xlsx]

## Sheet: Gene function
Category	Term		%	PValue	Genes	List Total	Pop Hits	Pop Total	Fold Enrichment	Bonferroni	Benjamini	FDR
GOTERM_BP_DIRECT	GO:0001934	positive regulation of protein phosphorylation	0.134163	3.40027e-12	AKT1, EGFR, HRAS, CCND1, TNF, KRAS, CCND3, ERBB2, RAC1, MTOR, KDR	51	127	16792	28.5181	4.11094e-09	4.11094e-09	5.50223e-09
GOTERM_BP_DIRECT	GO:0010628	positive regulation of gene expression	0.158556	1.16108e-11	HRAS, TNF, PIK3CB, ERBB2, VIM, TP53, STAT3, KRAS, MAPK14, MTOR, NFE2L2, MYC, FN1	51	262	16792	16.3371	1.40375e-08	7.01874e-09	1.87883e-08
GOTERM_BP_DIRECT	GO:0008283	cell proliferation	0.158556	5.53575e-10	EGFR, AKT1, HRAS, MKI67, BCL2, ERBB2, RAC1, MET, TP53, RAF1, BCL2L1, MYC, STAT3	51	366	16792	11.6948	6.69272e-07	2.23091e-07	8.95779e-07
GOTERM_BP_DIRECT	GO:0043066	negative regulation of apoptotic process	0.158556	6.46992e-09	EGFR, AKT1, CDKN1A, CDKN1B, BCL2, TP53, RAF1, MPO, BCL2L1, FAS, MYC, STAT3, KDR	51	455	16792	9.40728	7.8221e-06	1.95553e-06	1.04694e-05
GOTERM_BP_DIRECT	GO:0042981	regulation of apoptotic process	0.121966	1.14626e-08	TNFRSF10B, CASP8, TP53, RAF1, CIDEA, APAF1, FAS, BCL2L1, CASP1, ATM	51	213	16792	15.458	1.38582e-05	2.77165e-06	1.85485e-05
GOTERM_BP_DIRECT	GO:0043065	positive regulation of apoptotic process	0.134163	1.55796e-08	AKT1, BCLAF1, TNF, HMOX1, RAC1, TP53, APAF1, FAS, BCL2L1, CDK4, ATM	51	300	16792	12.0727	1.88355e-05	3.13928e-06	2.52104e-05
GOTERM_BP_DIRECT	GO:0048661	positive regulation of smooth muscle cell proliferation	0.0853763	2.26473e-08	AKT1, EGFR, TNF, JUN, HMOX1, MTOR, MYC	51	60	16792	38.4131	2.73802e-05	3.9115e-06	3.66472e-05
GOTERM_BP_DIRECT	GO:1902042	negative regulation of extrinsic apoptotic signaling pathway via death domain receptors	0.0731797	4.24799e-08	TNFRSF10B, HMOX1, CASP8, SERPINE1, RAF1, FAS	51	33	16792	59.8645	5.13569e-05	6.41975e-06	6.87397e-05
GOTERM_BP_DIRECT	GO:0007265	Ras protein signal transduction	0.0853763	5.79931e-08	CDKN1A, HRAS, KRAS, MAPK14, JUN, TP53, RB1	51	70	16792	32.9255	7.01112e-05	7.79038e-06	9.38428e-05
GOTERM_BP_DIRECT	GO:0071260	cellular response to mechanical stimulus	0.0853763	6.3204e-08	AKT1, EGFR, TNFRSF10B, CASP8, RAC1, FAS, CASP1	51	71	16792	32.4618	7.64107e-05	7.64133e-06	0.000102275
GOTERM_BP_DIRECT	GO:0006915	apoptotic process	0.158556	7.35277e-08	BCLAF1, TNFRSF10B, BCL2, MAPK14, CASP8, TP53, RAF1, CIDEA, RB1, FAS, APAF1, CASP1, AHR	51	567	16792	7.54905	8.8891e-05	8.08133e-06	0.00011898
GOTERM_BP_DIRECT	GO:0045944	positive regulation of transcription from RNA polymerase II promoter	0.195146	9.24839e-08	EGFR, HRAS, TNF, MET, TP53, RAF1, RB1, STAT3, AHR, AKT1, ATF3, JUN, MAPK14, SERPINE1, NFE2L2, MYC	51	981	16792	5.37011	0.000111807	9.31771e-06	0.000149655
GOTERM_BP_DIRECT	GO:0008284	positive regulation of cell proliferation	0.146359	9.39754e-08	EGFR, HRAS, ATF3, CDKN1B, KRAS, BCL2, BCL2L1, CDK4, MYC, STAT3, KDR, FN1	51	466	16792	8.47867	0.00011361	8.73968e-06	0.000152068
GOTERM_BP_DIRECT	GO:0006919	activation of cysteine-type endopeptidase activity involved in apoptotic process	0.0853763	1.62134e-07	TNF, CDKN1B, TNFRSF10B, CASP8, APAF1, FAS, CASP1	51	83	16792	27.7685	0.000196001	1.40013e-05	0.00026236
GOTERM_BP_DIRECT	GO:0007050	cell cycle arrest	0.0975729	1.87249e-07	CDKN1A, HRAS, CDKN1B, TP53, RB1, MTOR, MYC, ATM	51	141	16792	18.6811	0.000226358	1.50921e-05	0.000303
GOTERM_BP_DIRECT	GO:0042493	response to drug	0.121966	2.42413e-07	CDKN1A, CCND1, CDKN1B, JUN, BCL2, CDH1, ABCB1, CDK4, MYC, STAT3	51	304	16792	10.8308	0.000293034	1.83171e-05	0.000392264
GOTERM_BP_DIRECT	GO:0008630	intrinsic apoptotic signaling pathway in response to DNA damage	0.0731797	2.66095e-07	TNF, HMOX1, BCL2, MLH1, BCL2L1, ATM	51	47	16792	42.0325	0.000321657	1.89239e-05	0.000430586
GOTERM_BP_DIRECT	GO:0071456	cellular response to hypoxia	0.0853763	3.86738e-07	AKT1, HMOX1, BCL2, TP53, MTOR, NFE2L2, TERT	51	96	16792	24.0082	0.000467457	2.59756e-05	0.000625807
GOTERM_BP_DIRECT	GO:0048146	positive regulation of fibroblast proliferation	0.0731797	5.4009e-07	EGFR, CDKN1A, JUN, CDK4, MYC, FN1	51	54	16792	36.5839	0.000652756	3.43662e-05	0.000873954
GOTERM_BP_DIRECT	GO:0007165	signal transduction	0.195146	8.12388e-07	EGFR, HRAS, PIK3CB, ERBB2, MET, RAF1, CDK4, STAT3, ATM, AKT1, TNFRSF10B, CCND3, MAPK14, FAS, MTOR, CASP1	51	1161	16792	4.53754	0.000981695	4.91077e-05	0.00131457
GOTERM_BP_DIRECT	GO:0043524	negative regulation of neuron apoptotic process	0.0853763	2.5188e-06	HRAS, KRAS, JUN, HMOX1, BCL2, BCL2L1, TERT	51	132	16792	17.4605	0.0030406	0.000145	0.00407577
GOTERM_BP_DIRECT	GO:0051402	neuron apoptotic process	0.060983	2.67033e-06	BCL2, APAF1, RB1, BCL2L1, ATM	51	33	16792	49.8871	0.00322323	0.000146736	0.00432096
GOTERM_BP_DIRECT	GO:0051146	striated muscle cell differentiation	0.0487864	2.93745e-06	AKT1, KRAS, MAPK14, RB1	51	10	16792	131.702	0.00354509	0.000154396	0.0047532
GOTERM_BP_DIRECT	GO:0046902	regulation of mitochondrial membrane permeability	0.0487864	2.93745e-06	BCL2, TP53, BCL2L1, STAT3	51	10	16792	131.702	0.00354509	0.000154396	0.0047532
GOTERM_BP_DIRECT	GO:0010507	negative regulation of autophagy	0.060983	3.81879e-06	AKT1, BCL2, MET, BCL2L1, MTOR	51	36	16792	45.7298	0.00460628	0.000192353	0.00617928
GOTERM_BP_DIRECT	GO:2001240	negative regulation of extrinsic apoptotic signaling pathway in absence of ligand	0.060983	4.2723e-06	AKT1, TNF, BCL2, BCL2L1, TERT	51	37	16792	44.4939	0.00515191	0.000206588	0.00691309
GOTERM_BP_DIRECT	GO:0038128	ERBB2 signaling pathway	0.060983	4.76447e-06	AKT1, EGFR, HRAS, KRAS, ERBB2	51	38	16792	43.323	0.0057437	0.000221524	0.00770945
GOTERM_BP_DIRECT	GO:0009636	response to toxic substance	0.0731797	5.22693e-06	CDKN1A, BCL2, CDH1, FAS, CDK4, AHR	51	85	16792	23.2415	0.00629945	0.000234024	0.00845774
GOTERM_BP_DIRECT	GO:0090399	replicative senescence	0.0487864	5.36276e-06	CDKN1A, TP53, ATM, TERT	51	12	16792	109.752	0.00646262	0.00023153	0.00867751
GOTERM_BP_DIRECT	GO:0032355	response to estradiol	0.0731797	7.31185e-06	CCND1, CDKN1B, CASP8, CYP1A2, MYC, STAT3	51	91	16792	21.7091	0.0088011	0.000304783	0.0118312
GOTERM_BP_DIRECT	GO:0032496	response to lipopolysaccharide	0.0853763	8.81895e-06	TNFRSF10B, JUN, CASP8, MPO, FAS, CYP1A2, CASP1	51	164	16792	14.0536	0.0106055	0.000355342	0.0142696
GOTERM_BP_DIRECT	GO:0001666	response to hypoxia	0.0853763	1.1577e-05	CDKN1B, HMOX1, RAF1, APAF1, CASP1, MMP2, ATM	51	172	16792	13.3999	0.0138991	0.000451402	0.0187319
GOTERM_BP_DIRECT	GO:0048015	phosphatidylinositol-mediated signaling	0.0731797	1.54088e-05	AKT1, EGFR, PIK3CB, ERBB2, RHOA, MTOR	51	106	16792	18.6371	0.0184569	0.000581999	0.0249312
GOTERM_BP_DIRECT	GO:0070141	response to UV-A	0.0365898	2.60184e-05	AKT1, EGFR, CCND1	51	3	16792	329.255	0.030967	0.000952776	0.0420938
GOTERM_BP_DIRECT	GO:0043406	positive regulation of MAP kinase activity	0.060983	2.8056e-05	EGFR, HRAS, TNF, KRAS, ERBB2	51	59	16792	27.903	0.0333514	0.000997156	0.0453898
GOTERM_BP_DIRECT	GO:0071407	cellular response to organic cyclic compound	0.060983	2.8056e-05	AKT1, TNF, CDKN1B, CASP8, STAT3	51	59	16792	27.903	0.0333514	0.000997156	0.0453898
GOTERM_BP_DIRECT	GO:0006974	cellular response to DNA damage stimulus	0.0853763	3.39083e-05	AKT1, CDKN1A, CCND1, BCL2, TP53, MYC, ATM	51	208	16792	11.0807	0.0401669	0.00117062	0.0548553
GOTERM_BP_DIRECT	GO:0001525	angiogenesis	0.0853763	5.0031e-05	MAPK14, JUN, HMOX1, SERPINE1, MMP2, KDR, FN1	51	223	16792	10.3354	0.0586958	0.00167884	0.080928
GOTERM_BP_DIRECT	GO:0010629	negative regulation of gene expression	0.0731797	5.30027e-05	AKT1, CDKN1A, HRAS, TNF, RB1, TERT	51	137	16792	14.4199	0.0620718	0.00173044	0.0857329
GOTERM_BP_DIRECT	GO:0048010	vascular endothelial growth factor receptor signaling pathway	0.060983	6.16403e-05	PIK3CB, MAPK14, RAC1, RHOA, KDR	51	72	16792	22.8649	0.0718162	0.00195927	0.099698
GOTERM_BP_DIRECT	GO:0007623	circadian rhythm	0.060983	7.23477e-05	EGFR, JUN, SERPINE1, FAS, CDK4	51	75	16792	21.9503	0.0837551	0.00224035	0.117007
GOTERM_BP_DIRECT	GO:2000352	negative regulation of endothelial cell apoptotic process	0.0487864	7.72195e-05	SERPINE1, NFE2L2, TERT, KDR	51	28	16792	47.0364	0.0891363	0.00233133	0.124881
GOTERM_BP_DIRECT	GO:2000145	regulation of cell motility	0.0487864	7.72195e-05	EGFR, ERBB2, RHOA, RAF1	51	28	16792	47.0364	0.0891363	0.00233133	0.124881
GOTERM_BP_DIRECT	GO:0042149	cellular response to glucose starvation	0.0487864	8.59491e-05	BCL2, SLC2A1, TP53, NFE2L2	51	29	16792	45.4145	0.0986998	0.00253135	0.13899
GOTERM_BP_DIRECT	GO:0097421	liver regeneration	0.0487864	8.59491e-05	EGFR, CCND1, HMOX1, MYC	51	29	16792	45.4145	0.0986998	0.00253135	0.13899
GOTERM_BP_DIRECT	GO:0042060	wound healing	0.060983	9.3117e-05	EGFR, ERBB2, RAF1, MTOR, FN1	51	80	16792	20.5784	0.106477	0.00267698	0.150573
GOTERM_BP_DIRECT	GO:0046326	positive regulation of glucose import	0.0487864	9.52989e-05	AKT1, MAPK14, NFE2L2, TERT	51	30	16792	43.9007	0.108832	0.00267599	0.154099
GOTERM_BP_DIRECT	GO:2000379	positive regulation of reactive oxygen species metabolic process	0.0487864	9.52989e-05	CDKN1A, MAPK14, TP53, NFE2L2	51	30	16792	43.9007	0.108832	0.00267599	0.154099
GOTERM_BP_DIRECT	GO:0097193	intrinsic apoptotic signaling pathway	0.0487864	9.52989e-05	CDKN1A, HRAS, TP53, APAF1	51	30	16792	43.9007	0.108832	0.00267599	0.154099
GOTERM_BP_DIRECT	GO:0043123	positive regulation of I-kappaB kinase/NF-kappaB signaling	0.0731797	0.000113865	TNF, TNFRSF10B, HMOX1, CASP8, RHOA, CASP1	51	161	16792	12.2704	0.128615	0.00312399	0.184094
GOTERM_BP_DIRECT	GO:0000165	MAPK cascade	0.0853763	0.000121764	EGFR, HRAS, TNF, KRAS, ERBB2, RAF1, MYC	51	262	16792	8.79689	0.136898	0.00326625	0.196853
GOTERM_BP_DIRECT	GO:2001244	positive regulation of intrinsic apoptotic signaling pathway	0.0487864	0.000127264	BCLAF1, BCL2, TP53, BCL2L1	51	33	16792	39.9097	0.142618	0.00333945	0.205736
GOTERM_BP_DIRECT	GO:0071364	cellular response to epidermal growth factor stimulus	0.0487864	0.000127264	AKT1, EGFR, ERBB2, MYC	51	33	16792	39.9097	0.142618	0.00333945	0.205736
GOTERM_BP_DIRECT	GO:0007568	aging	0.0731797	0.000127783	AKT1, JUN, MPO, APAF1, NFE2L2, STAT3	51	165	16792	11.9729	0.143156	0.00328182	0.206574
GOTERM_BP_DIRECT	GO:0045787	positive regulation of cell cycle	0.0487864	0.000139288	CCND1, CDKN1B, CDK4, MYC	51	34	16792	38.7359	0.154993	0.0035024	0.225153
GOTERM_BP_DIRECT	GO:0046777	protein autophosphorylation	0.0731797	0.000155241	AKT1, EGFR, ERBB2, MTOR, ATM, KDR	51	172	16792	11.4856	0.171137	0.00382329	0.25091
GOTERM_BP_DIRECT	GO:0007166	cell surface receptor signaling pathway	0.0853763	0.000155451	EGFR, HRAS, TNFRSF10B, MAPK14, ERBB2, CASP8, MET	51	274	16792	8.41162	0.171348	0.00375203	0.251249
GOTERM_BP_DIRECT	GO:0008285	negative regulation of cell proliferation	0.0975729	0.000160261	CDKN1A, HRAS, CDKN1B, JUN, TP53, RAF1, RB1, STAT3	51	396	16792	6.65161	0.176154	0.00379222	0.259014
GOTERM_BP_DIRECT	GO:0007169	transmembrane receptor protein tyrosine kinase signaling pathway	0.060983	0.00018886	EGFR, PIK3CB, ERBB2, MET, KDR	51	96	16792	17.1487	0.204157	0.00438179	0.305171
GOTERM_BP_DIRECT	GO:0008625	extrinsic apoptotic signaling pathway via death domain receptors	0.0487864	0.000194723	TNF, TNFRSF10B, BCL2, FAS	51	38	16792	34.6584	0.209779	0.00443247	0.31463
GOTERM_BP_DIRECT	GO:0010468	regulation of gene expression	0.060983	0.00022099	BCL2, CYP1A2, CDK4, MYC, AHR	51	100	16792	16.4627	0.234485	0.00493604	0.357
GOTERM_BP_DIRECT	GO:0000082	G1/S transition of mitotic cell cycle	0.060983	0.00023845	CDKN1A, CCND1, CDKN1B, RB1, CDK4	51	102	16792	16.1399	0.250479	0.00522848	0.385156
GOTERM_BP_DIRECT	GO:0071550	death-inducing signaling complex assembly	0.0365898	0.000240534	TNF, CASP8, RAF1	51	8	16792	123.471	0.252365	0.00518012	0.388515
GOTERM_BP_DIRECT	GO:0045740	positive regulation of DNA replication	0.0487864	0.000262775	EGFR, HRAS, JUN, RAC1	51	42	16792	31.3576	0.272206	0.00555882	0.424368
GOTERM_BP_DIRECT	GO:0045429	positive regulation of nitric oxide biosynthetic process	0.0487864	0.000281892	AKT1, EGFR, TNF, MTOR	51	43	16792	30.6284	0.288838	0.00585959	0.455175
GOTERM_BP_DIRECT	GO:0071230	cellular response to amino acid stimulus	0.0487864	0.000367293	EGFR, TNF, BCL2L1, MMP2	51	47	16792	28.0217	0.358624	0.00749951	0.592689
GOTERM_BP_DIRECT	GO:0030168	platelet activation	0.060983	0.000377059	AKT1, PIK3CB, RAC1, RHOA, RAF1	51	115	16792	14.3154	0.366154	0.00757036	0.608402
GOTERM_BP_DIRECT	GO:0045766	positive regulation of angiogenesis	0.060983	0.000377059	HMOX1, SERPINE1, NFE2L2, TERT, KDR	51	115	16792	14.3154	0.366154	0.00757036	0.608402
GOTERM_BP_DIRECT	GO:0018105	peptidyl-serine phosphorylation	0.060983	0.000517161	AKT1, MAPK14, BCL2, MTOR, ATM	51	125	16792	13.1702	0.464958	0.0102002	0.833579
GOTERM_BP_DIRECT	GO:0097284	hepatocyte apoptotic process	0.0365898	0.000663708	RB1, FAS, BCL2L1	51	13	16792	75.9819	0.551878	0.0128632	1.0686
GOTERM_BP_DIRECT	GO:0097296	activation of cysteine-type endopeptidase activity involved in apoptotic signaling pathway	0.0365898	0.000663708	TNFRSF10B, CASP8, FAS	51	13	16792	75.9819	0.551878	0.0128632	1.0686
GOTERM_BP_DIRECT	GO:0071285	cellular response to lithium ion	0.0365898	0.000663708	CDKN1B, CDH1, FAS	51	13	16792	75.9819	0.551878	0.0128632	1.0686
GOTERM_BP_DIRECT	GO:0050679	positive regulation of epithelial cell proliferation	0.0487864	0.000754338	EGFR, HRAS, ERBB2, MYC	51	60	16792	21.9503	0.598416	0.0143772	1.21368
GOTERM_BP_DIRECT	GO:0045893	positive regulation of transcription, DNA-templated	0.0975729	0.00078046	TNF, JUN, TP53, CDH1, RB1, MYC, AHR, STAT3	51	515	16792	5.11464	0.61091	0.0146409	1.25546
GOTERM_BP_DIRECT	GO:0006977	DNA damage response, signal transduction by p53 class mediator resulting in cell cycle arrest	0.0487864	0.000830217	CDKN1A, CDKN1B, TP53, ATM	51	62	16792	21.2423	0.633644	0.0153297	1.335
GOTERM_BP_DIRECT	GO:0051384	response to glucocorticoid	0.0487864	0.000952862	TNF, KRAS, BCL2, FAS	51	65	16792	20.2618	0.684173	0.0173114	1.53079
GOTERM_BP_DIRECT	GO:0035994	response to muscle stretch	0.0365898	0.00101528	MAPK14, JUN, RAF1	51	16	16792	61.7353	0.707149	0.0181628	1.63029
GOTERM_BP_DIRECT	GO:0006006	glucose metabolic process	0.0487864	0.00104067	AKT1, TNF, MAPK14, MYC	51	67	16792	19.657	0.716013	0.0183419	1.67075
GOTERM_BP_DIRECT	GO:0001938	positive regulation of endothelial cell proliferation	0.0487864	0.00113344	AKT1, JUN, MTOR, KDR	51	69	16792	19.0872	0.746175	0.019675	1.81841
GOTERM_BP_DIRECT	GO:0035690	cellular response to drug	0.0487864	0.00113344	EGFR, TP53, NFE2L2, MYC	51	69	16792	19.0872	0.746175	0.019675	1.81841
GOTERM_BP_DIRECT	GO:1902041	regulation of extrinsic apoptotic signaling pathway via death domain receptors	0.0365898	0.00114846	TNFRSF10B, CASP8, FAS	51	17	16792	58.1038	0.750746	0.0196513	1.84229
GOTERM_BP_DIRECT	GO:0033138	positive regulation of peptidyl-serine phosphorylation	0.0487864	0.00118172	AKT1, TNF, BCL2, RAF1	51	70	16792	18.8146	0.760583	0.0199332	1.89517
GOTERM_BP_DIRECT	GO:0043536	positive regulation of blood vessel endothelial cell migration	0.0365898	0.00143854	AKT1, MAPK14, NFE2L2	51	19	16792	51.9876	0.824557	0.023883	2.30255
GOTERM_BP_DIRECT	GO:1902895	positive regulation of pri-miRNA transcription from RNA polymerase II promoter	0.0365898	0.00159534	JUN, TERT, STAT3	51	20	16792	49.3882	0.854896	0.0260959	2.5505
GOTERM_BP_DIRECT	GO:0014066	regulation of phosphatidylinositol 3-kinase signaling	0.0487864	0.00161513	AKT1, EGFR, PIK3CB, ERBB2	51	78	16792	16.8849	0.858331	0.0260633	2.58175
GOTERM_BP_DIRECT	GO:0071480	cellular response to gamma radiation	0.0365898	0.00175992	CDKN1A, BCL2L1, ATM	51	21	16792	47.0364	0.881117	0.0279955	2.81012
GOTERM_BP_DIRECT	GO:0070374	positive regulation of ERK1 and ERK2 cascade	0.060983	0.0018066	EGFR, HRAS, TNF, JUN, KDR	51	175	16792	9.40728	0.887652	0.0283554	2.88364
GOTERM_BP_DIRECT	GO:0016032	viral process	0.0731797	0.00190439	VIM, TP53, RHOA, RB1, STAT3, KDR	51	299	16792	6.60712	0.900201	0.0294864	3.03748
GOTERM_BP_DIRECT	GO:0038095	Fc-epsilon receptor signaling pathway	0.060983	0.00192225	HRAS, KRAS, PIK3CB, JUN, RAC1	51	178	16792	9.24873	0.902337	0.0293831	3.06555
GOTERM_BP_DIRECT	GO:0051000	positive regulation of nitric-oxide synthase activity	0.0365898	0.00193223	AKT1, KRAS, TERT	51	22	16792	44.8984	0.903511	0.0291654	3.08124
GOTERM_BP_DIRECT	GO:0010165	response to X-ray	0.0365898	0.00193223	CDKN1A, CCND1, TP53	51	22	16792	44.8984	0.903511	0.0291654	3.08124
GOTERM_BP_DIRECT	GO:0030307	positive regulation of cell growth	0.0487864	0.00199776	AKT1, EGFR, BCL2, ERBB2	51	84	16792	15.6788	0.910874	0.0297692	3.18415
GOTERM_BP_DIRECT	GO:0035924	cellular response to vascular endothelial growth factor stimulus	0.0365898	0.00211224	AKT1, MAPK14, KDR	51	23	16792	42.9463	0.922416	0.0310676	3.3637
GOTERM_BP_DIRECT	GO:0001836	release of cytochrome c from mitochondria	0.0365898	0.00211224	JUN, BCL2, BCL2L1	51	23	16792	42.9463	0.922416	0.0310676	3.3637
GOTERM_BP_DIRECT	GO:0006928	movement of cell or subcellular component	0.0487864	0.00213677	MAPK14, VIM, RAC1, STAT3	51	86	16792	15.3142	0.924688	0.0310458	3.40213
GOTERM_BP_DIRECT	GO:0048013	ephrin receptor signaling pathway	0.0487864	0.00213677	HRAS, RAC1, RHOA, MMP2	51	86	16792	15.3142	0.924688	0.0310458	3.40213
GOTERM_BP_DIRECT	GO:0042127	regulation of cell proliferation	0.060983	0.00221188	TNF, CDKN1B, TNFRSF10B, JUN, FAS	51	185	16792	8.89878	0.93124	0.0317399	3.51973
GOTERM_BP_DIRECT	GO:0006468	protein phosphorylation	0.0853763	0.00224232	AKT1, CCND1, ERBB2, RAF1, MTOR, CDK4, ATM	51	456	16792	5.05435	0.933729	0.0317932	3.56735
GOTERM_BP_DIRECT	GO:0045737	positive regulation of cyclin-dependent protein serine/threonine kinase activity	0.0365898	0.00229989	CCND1, CDKN1B, CCND3	51	24	16792	41.1569	0.938195	0.0322197	3.65734
GOTERM_BP_DIRECT	GO:0051090	regulation of sequence-specific DNA binding transcription factor activity	0.0365898	0.00249513	MAPK14, JUN, HMOX1	51	25	16792	39.5106	0.951218	0.0345112	3.96197
GOTERM_BP_DIRECT	GO:2000134	negative regulation of G1/S transition of mitotic cell cycle	0.0365898	0.00249513	CDKN1A, BCL2, RB1	51	25	16792	39.5106	0.951218	0.0345112	3.96197
GOTERM_BP_DIRECT	GO:0007569	cell aging	0.0365898	0.00249513	BCL2, TP53, MTOR	51	25	16792	39.5106	0.951218	0.0345112	3.96197
GOTERM_BP_DIRECT	GO:0030198	extracellular matrix organization	0.060983	0.0027259	TNF, SERPINE1, CDH1, KDR, FN1	51	196	16792	8.39936	0.963121	0.0372219	4.32086
GOTERM_BP_DIRECT	GO:0016310	phosphorylation	0.0487864	0.00327909	AKT1, PIK3CB, MTOR, STAT3	51	100	16792	13.1702	0.981144	0.0441213	5.17608
GOTERM_BP_DIRECT	GO:0048873	homeostasis of number of cells within a tissue	0.0365898	0.0033512	KRAS, BCL2, RAC1	51	29	16792	34.0609	0.982723	0.044576	5.28703
GOTERM_BP_DIRECT	GO:0045892	negative regulation of transcription, DNA-templated	0.0853763	0.00350579	BCLAF1, TNF, CDKN1B, JUN, TP53, RB1, AHR	51	499	16792	4.61881	0.985678	0.0460817	5.52448
GOTERM_BP_DIRECT	GO:1900740	positive regulation of protein insertion into mitochondrial membrane involved in apoptotic signaling pathway	0.0365898	0.00358376	BCL2, CASP8, TP53	51	30	16792	32.9255	0.986971	0.0465787	5.64402
GOTERM_BP_DIRECT	GO:0007281	germ cell development	0.0365898	0.00358376	AKT1, BCL2L1, MTOR	51	30	16792	32.9255	0.986971	0.0465787	5.64402
GOTERM_BP_DIRECT	GO:0045471	response to ethanol	0.0487864	0.00376211	CCND1, CASP8, MYC, STAT3	51	105	16792	12.543	0.989506	0.0483256	5.91694
GOTERM_BP_DIRECT	GO:0071479	cellular response to ionizing radiation	0.0365898	0.00382366	CDKN1A, MAPK14, TP53	51	31	16792	31.8634	0.990261	0.048583	6.01095
GOTERM_BP_DIRECT	GO:0010332	response to gamma radiation	0.0365898	0.00382366	BCL2, TP53, MYC	51	31	16792	31.8634	0.990261	0.048583	6.01095
GOTERM_BP_DIRECT	GO:0007093	mitotic cell cycle checkpoint	0.0365898	0.00407084	HRAS, RB1, BCL2L1	51	32	16792	30.8676	0.992786	0.0511123	6.38762
GOTERM_BP_DIRECT	GO:0031663	lipopolysaccharide-mediated signaling pathway	0.0365898	0.00407084	AKT1, TNF, MAPK14	51	32	16792	30.8676	0.992786	0.0511123	6.38762
GOTERM_BP_DIRECT	GO:0006979	response to oxidative stress	0.0487864	0.00428644	AKT1, EGFR, HMOX1, MPO	51	110	16792	11.9729	0.994447	0.0532005	6.71502
GOTERM_BP_DIRECT	GO:0070059	intrinsic apoptotic signaling pathway in response to endoplasmic reticulum stress	0.0365898	0.00432526	TNFRSF10B, BCL2, APAF1	51	33	16792	29.9323	0.994703	0.0531262	6.77385
GOTERM_BP_DIRECT	GO:0097192	extrinsic apoptotic signaling pathway in absence of ligand	0.0365898	0.00458689	BCL2, FAS, BCL2L1	51	34	16792	29.0519	0.996145	0.0556912	7.16945
GOTERM_BP_DIRECT	GO:0006954	inflammatory response	0.0731797	0.00525429	AKT1, TNF, TNFRSF10B, RAC1, FAS, NFE2L2	51	379	16792	5.21248	0.998286	0.0629248	8.17151
GOTERM_BP_DIRECT	GO:0034605	cellular response to heat	0.0365898	0.00541452	CDKN1A, MKI67, HMOX1	51	37	16792	26.6963	0.99859	0.0641522	8.41057
GOTERM_BP_DIRECT	GO:0030308	negative regulation of cell growth	0.0487864	0.00559033	CDKN1A, CDKN1B, BCL2, TP53	51	121	16792	10.8845	0.998861	0.0655309	8.67219
GOTERM_BP_DIRECT	GO:0018107	peptidyl-threonine phosphorylation	0.0365898	0.00570451	AKT1, BCL2, MTOR	51	38	16792	25.9938	0.999009	0.066188	8.84174
GOTERM_BP_DIRECT	GO:0050900	leukocyte migration	0.0487864	0.00571937	HRAS, KRAS, PIK3CB, FN1	51	122	16792	10.7952	0.999026	0.0657264	8.86378
GOTERM_BP_DIRECT	GO:1901796	regulation of signal transduction by p53 class mediator	0.0487864	0.00598279	AKT1, MAPK14, TP53, ATM	51	124	16792	10.6211	0.999293	0.0680127	9.25371
GOTERM_BP_DIRECT	GO:0051726	regulation of cell cycle	0.0487864	0.00598279	JUN, RB1, ATM, STAT3	51	124	16792	10.6211	0.999293	0.0680127	9.25371
GOTERM_BP_DIRECT	GO:0008219	cell death	0.0365898	0.00600148	CDKN1B, HMOX1, CIDEA	51	39	16792	25.3273	0.999309	0.0675851	9.28132
GOTERM_BP_DIRECT	GO:0007264	small GTPase mediated signal transduction	0.060983	0.00610674	HRAS, KRAS, HMOX1, RAC1, RHOA	51	246	16792	6.69217	0.999392	0.0681005	9.43664
GOTERM_BP_DIRECT	GO:0007346	regulation of mitotic cell cycle	0.0365898	0.0063054	CDKN1A, RB1, MYC	51	40	16792	24.6941	0.999523	0.0696039	9.72911
GOTERM_BP_DIRECT	GO:0001541	ovarian follicle development	0.0365898	0.00693388	BCL2, BCL2L1, MYC	51	42	16792	23.5182	0.999778	0.0756082	10.6486
GOTERM_BP_DIRECT	GO:0051496	positive regulation of stress fiber assembly	0.0365898	0.00693388	RAC1, RHOA, MTOR	51	42	16792	23.5182	0.999778	0.0756082	10.6486
GOTERM_BP_DIRECT	GO:0097191	extrinsic apoptotic signaling pathway	0.0365898	0.00693388	TNF, CASP8, FAS	51	42	16792	23.5182	0.999778	0.0756082	10.6486
GOTERM_BP_DIRECT	GO:0043525	positive regulation of neuron apoptotic process	0.0365898	0.00725837	JUN, TP53, ATM	51	43	16792	22.9713	0.99985	0.0783131	11.1198
GOTERM_BP_DIRECT	GO:0031100	organ regeneration	0.0365898	0.00862364	CDKN1A, MKI67, CDK4	51	47	16792	21.0163	0.999972	0.091596	13.0773
GOTERM_BP_DIRECT	GO:0035176	social behavior	0.0365898	0.00898159	HRAS, KRAS, MTOR	51	48	16792	20.5784	0.999982	0.0944038	13.5837
GOTERM_BP_DIRECT	GO:0042542	response to hydrogen peroxide	0.0365898	0.0100947	JUN, HMOX1, BCL2	51	51	16792	19.3679	0.999995	0.104621	15.141
GOTERM_BP_DIRECT	GO:0034097	response to cytokine	0.0365898	0.0104786	JUN, BCL2, BCL2L1	51	52	16792	18.9955	0.999997	0.107483	15.6721
GOTERM_BP_DIRECT	GO:0018108	peptidyl-tyrosine phosphorylation	0.0487864	0.0106319	EGFR, ERBB2, MET, KDR	51	153	16792	8.60797	0.999998	0.108064	15.8832
GOTERM_BP_DIRECT	GO:0045727	positive regulation of translation	0.0365898	0.010869	ERBB2, MTOR, CDK4	51	53	16792	18.6371	0.999998	0.109435	16.2088
GOTERM_BP_DIRECT	GO:0090400	stress-induced premature senescence	0.0243932	0.0118584	CDKN1A, MAPK14	51	4	16792	164.627	0.999999	0.117867	17.5548
GOTERM_BP_DIRECT	GO:1902510	regulation of apoptotic DNA fragmentation	0.0243932	0.0118584	CIDEA, APAF1	51	4	16792	164.627	0.999999	0.117867	17.5548
GOTERM_BP_DIRECT	GO:0000320	re-entry into mitotic cell cycle	0.0243932	0.0118584	CCND1, MYC	51	4	16792	164.627	0.999999	0.117867	17.5548
GOTERM_BP_DIRECT	GO:0014042	positive regulation of neuron maturation	0.0243932	0.0118584	BCL2, MTOR	51	4	16792	164.627	0.999999	0.117867	17.5548
GOTERM_BP_DIRECT	GO:0007173	epidermal growth factor receptor signaling pathway	0.0365898	0.0120782	EGFR, HRAS, KRAS	51	56	16792	17.6387	1	0.118958	17.851
GOTERM_BP_DIRECT	GO:0034349	glial cell apoptotic process	0.0243932	0.0148014	APAF1, RB1	51	5	16792	131.702	1	0.142806	21.4396
GOTERM_BP_DIRECT	GO:0009611	response to wounding	0.0365898	0.0151164	RAC1, MYC, FN1	51	63	16792	15.6788	1	0.144494	21.8451
GOTERM_BP_DIRECT	GO:0072659	protein localization to plasma membrane	0.0365898	0.0151164	TNF, RAC1, CDH1	51	63	16792	15.6788	1	0.144494	21.8451
GOTERM_BP_DIRECT	GO:0097527	necroptotic signaling pathway	0.0243932	0.0177358	TNF, FAS	51	6	16792	109.752	1	0.166238	25.1416
GOTERM_BP_DIRECT	GO:1900118	negative regulation of execution phase of apoptosis	0.0243932	0.0177358	CIDEA, BCL2L1	51	6	16792	109.752	1	0.166238	25.1416
GOTERM_BP_DIRECT	GO:2001171	positive regulation of ATP biosynthetic process	0.0243932	0.0177358	MYC, STAT3	51	6	16792	109.752	1	0.166238	25.1416
GOTERM_BP_DIRECT	GO:0006924	activation-induced cell death of T cells	0.0243932	0.0177358	AKT1, FAS	51	6	16792	109.752	1	0.166238	25.1416
GOTERM_BP_DIRECT	GO:0006366	transcription from RNA polymerase II promoter	0.0731797	0.0178683	ATF3, JUN, TP53, NFE2L2, MYC, AHR	51	513	16792	3.85093	1	0.166108	25.3048
GOTERM_BP_DIRECT	GO:0031647	regulation of protein stability	0.0365898	0.0184475	KRAS, BCL2, TERT	51	70	16792	14.1109	1	0.169763	26.0144
GOTERM_BP_DIRECT	GO:0097190	apoptotic signaling pathway	0.0365898	0.0189465	CASP8, APAF1, FAS	51	71	16792	13.9122	1	0.172676	26.6208
GOTERM_BP_DIRECT	GO:0000122	negative regulation of transcription from RNA polymerase II promoter	0.0853763	0.0194492	CCND1, TNF, ATF3, TP53, RB1, MYC, STAT3	51	720	16792	3.20109	1	0.175563	27.2268
GOTERM_BP_DIRECT	GO:0009791	post-embryonic development	0.0365898	0.0199616	BCL2, CYP1A2, MTOR	51	73	16792	13.531	1	0.178476	27.8397
GOTERM_BP_DIRECT	GO:0030334	regulation of cell migration	0.0365898	0.0204775	AKT1, RAC1, RHOA	51	74	16792	13.3482	1	0.181363	28.4519
GOTERM_BP_DIRECT	GO:0042908	xenobiotic transport	0.0243932	0.0206616	SLC2A1, ABCB1	51	7	16792	94.0728	1	0.18154	28.6693
GOTERM_BP_DIRECT	GO:2000144	positive regulation of DNA-templated transcription, initiation	0.0243932	0.0206616	BCLAF1, JUN	51	7	16792	94.0728	1	0.18154	28.6693
GOTERM_BP_DIRECT	GO:0044321	response to leptin	0.0243932	0.0206616	CCND1, STAT3	51	7	16792	94.0728	1	0.18154	28.6693
GOTERM_BP_DIRECT	GO:0022617	extracellular matrix disassembly	0.0365898	0.021526	CDH1, MMP2, FN1	51	76	16792	12.9969	1	0.18711	29.6813
GOTERM_BP_DIRECT	GO:0031295	T cell costimulation	0.0365898	0.0225966	AKT1, RAC1, MTOR	51	78	16792	12.6637	1	0.194168	30.9159
GOTERM_BP_DIRECT	GO:0005979	regulation of glycogen biosynthetic process	0.0243932	0.023579	AKT1, MTOR	51	8	16792	82.3137	1	0.20039	32.031
GOTERM_BP_DIRECT	GO:1904706	negative regulation of vascular smooth muscle cell proliferation	0.0243932	0.023579	CDKN1B, HMOX1	51	8	16792	82.3137	1	0.20039	32.031
GOTERM_BP_DIRECT	GO:0043068	positive regulation of programmed cell death	0.0243932	0.023579	CDKN1A, TNF	51	8	16792	82.3137	1	0.20039	32.031
GOTERM_BP_DIRECT	GO:0031659	positive regulation of cyclin-dependent protein serine/threonine kinase activity involved in G1/S transition of mitotic cell cycle	0.0243932	0.023579	AKT1, EGFR	51	8	16792	82.3137	1	0.20039	32.031
GOTERM_BP_DIRECT	GO:0043410	positive regulation of MAPK cascade	0.0365898	0.0242429	HRAS, FAS, KDR	51	81	16792	12.1946	1	0.204064	32.775
GOTERM_BP_DIRECT	GO:0051897	positive regulation of protein kinase B signaling	0.0365898	0.0259371	EGFR, TNF, MTOR	51	84	16792	11.7591	1	0.215362	34.6391
GOTERM_BP_DIRECT	GO:0010831	positive regulation of myotube differentiation	0.0243932	0.0264877	MAPK14, MTOR	51	9	16792	73.1678	1	0.21798	35.2344
GOTERM_BP_DIRECT	GO:0003014	renal system process	0.0243932	0.0264877	BCL2, FAS	51	9	16792	73.1678	1	0.21798	35.2344
GOTERM_BP_DIRECT	GO:0045141	meiotic telomere clustering	0.0243932	0.0264877	MLH1, ATM	51	9	16792	73.1678	1	0.21798	35.2344
GOTERM_BP_DIRECT	GO:0007049	cell cycle	0.0487864	0.0267368	CCND1, CCND3, TP53, AHR	51	217	16792	6.06921	1	0.218353	35.5021
GOTERM_BP_DIRECT	GO:0045792	negative regulation of cell size	0.0243932	0.029388	AKT1, MTOR	51	10	16792	65.851	1	0.235952	38.287
GOTERM_BP_DIRECT	GO:0045080	positive regulation of chemokine biosynthetic process	0.0243932	0.029388	TNF, HMOX1	51	10	16792	65.851	1	0.235952	38.287
GOTERM_BP_DIRECT	GO:0060252	positive regulation of glial cell proliferation	0.0243932	0.029388	MTOR, MYC	51	10	16792	65.851	1	0.235952	38.287
GOTERM_BP_DIRECT	GO:2001022	positive regulation of response to DNA damage stimulus	0.0243932	0.029388	BCLAF1, MYC	51	10	16792	65.851	1	0.235952	38.287
GOTERM_BP_DIRECT	GO:0001952	regulation of cell-matrix adhesion	0.0243932	0.029388	PIK3CB, BCL2	51	10	16792	65.851	1	0.235952	38.287
GOTERM_BP_DIRECT	GO:0035556	intracellular signal transduction	0.060983	0.0316475	AKT1, MAPK14, HMOX1, RAC1, RAF1	51	403	16792	4.08505	1	0.250241	40.5711
GOTERM_BP_DIRECT	GO:0046854	phosphatidylinositol phosphorylation	0.0365898	0.0319178	EGFR, PIK3CB, ERBB2	51	94	16792	10.5081	1	0.250513	40.839
GOTERM_BP_DIRECT	GO:0031571	mitotic G1 DNA damage checkpoint	0.0243932	0.0322799	CCND1, TP53	51	11	16792	59.8645	1	0.251409	41.196
GOTERM_BP_DIRECT	GO:0046325	negative regulation of glucose import	0.0243932	0.0322799	TNF, MYC	51	11	16792	59.8645	1	0.251409	41.196
GOTERM_BP_DIRECT	GO:0045945	positive regulation of transcription from RNA polymerase III promoter	0.0243932	0.0322799	ERBB2, MTOR	51	11	16792	59.8645	1	0.251409	41.196
GOTERM_BP_DIRECT	GO:0030212	hyaluronan metabolic process	0.0243932	0.0351632	AKT1, MKI67	51	12	16792	54.8758	1	0.269194	43.9679
GOTERM_BP_DIRECT	GO:1990440	positive regulation of transcription from RNA polymerase II promoter in response to endoplasmic reticulum stress	0.0243932	0.0351632	ATF3, TP53	51	12	16792	54.8758	1	0.269194	43.9679
GOTERM_BP_DIRECT	GO:0036499	PERK-mediated unfolded protein response	0.0243932	0.0351632	ATF3, NFE2L2	51	12	16792	54.8758	1	0.269194	43.9679
GOTERM_BP_DIRECT	GO:0046889	positive regulation of lipid biosynthetic process	0.0243932	0.0351632	AKT1, MTOR	51	12	16792	54.8758	1	0.269194	43.9679
GOTERM_BP_DIRECT	GO:0045670	regulation of osteoclast differentiation	0.0243932	0.0351632	TNF, MTOR	51	12	16792	54.8758	1	0.269194	43.9679
GOTERM_BP_DIRECT	GO:0061029	eyelid development in camera-type eye	0.0243932	0.0380382	EGFR, JUN	51	13	16792	50.6546	1	0.28631	46.6094
GOTERM_BP_DIRECT	GO:0008340	determination of adult lifespan	0.0243932	0.0380382	TP53, ATM	51	13	16792	50.6546	1	0.28631	46.6094
GOTERM_BP_DIRECT	GO:0031641	regulation of myelination	0.0243932	0.0380382	AKT1, MTOR	51	13	16792	50.6546	1	0.28631	46.6094
GOTERM_BP_DIRECT	GO:0071850	mitotic cell cycle arrest	0.0243932	0.0380382	CDKN1A, CDKN1B	51	13	16792	50.6546	1	0.28631	46.6094
GOTERM_BP_DIRECT	GO:0048599	oocyte development	0.0243932	0.0380382	BCL2, ATM	51	13	16792	50.6546	1	0.28631	46.6094
GOTERM_BP_DIRECT	GO:0045651	positive regulation of macrophage differentiation	0.0243932	0.0380382	CASP8, RB1	51	13	16792	50.6546	1	0.28631	46.6094
GOTERM_BP_DIRECT	GO:0048546	digestive tract morphogenesis	0.0243932	0.0380382	EGFR, BCL2	51	13	16792	50.6546	1	0.28631	46.6094
GOTERM_BP_DIRECT	GO:0002223	stimulatory C-type lectin receptor signaling pathway	0.0365898	0.0390579	HRAS, KRAS, RAF1	51	105	16792	9.40728	1	0.291111	47.5179
GOTERM_BP_DIRECT	GO:0000187	activation of MAPK activity	0.0365898	0.040416	TNF, PIK3CB, MAPK14	51	107	16792	9.23145	1	0.297945	48.7053
GOTERM_BP_DIRECT	GO:1902176	negative regulation of oxidative stress-induced intrinsic apoptotic signaling pathway	0.0243932	0.0409048	AKT1, NFE2L2	51	14	16792	47.0364	1	0.29924	49.1265
GOTERM_BP_DIRECT	GO:0030194	positive regulation of blood coagulation	0.0243932	0.0409048	SERPINE1, NFE2L2	51	14	16792	47.0364	1	0.29924	49.1265
GOTERM_BP_DIRECT	GO:0010243	response to organonitrogen compound	0.0243932	0.0409048	CDKN1A, CCND1	51	14	16792	47.0364	1	0.29924	49.1265
GOTERM_BP_DIRECT	GO:0031529	ruffle organization	0.0243932	0.0409048	RAC1, MTOR	51	14	16792	47.0364	1	0.29924	49.1265
GOTERM_BP_DIRECT	GO:0031103	axon regeneration	0.0243932	0.0409048	JUN, BCL2	51	14	16792	47.0364	1	0.29924	49.1265
GOTERM_BP_DIRECT	GO:0006357	regulation of transcription from RNA polymerase II promoter	0.060983	0.0418854	ATF3, MAPK14, RB1, AHR, STAT3	51	441	16792	3.73305	1	0.303545	49.9617
GOTERM_BP_DIRECT	GO:0006112	energy reserve metabolic process	0.0243932	0.043763	MTOR, MYC	51	15	16792	43.9007	1	0.313198	51.525
GOTERM_BP_DIRECT	GO:1904707	positive regulation of vascular smooth muscle cell proliferation	0.0243932	0.043763	MMP2, TERT	51	15	16792	43.9007	1	0.313198	51.525
GOTERM_BP_DIRECT	GO:0071222	cellular response to lipopolysaccharide	0.0365898	0.0445961	TNF, MAPK14, SERPINE1	51	113	16792	8.74128	1	0.316402	52.2039
GOTERM_BP_DIRECT	GO:0010592	positive regulation of lamellipodium assembly	0.0243932	0.0466128	RAC1, MTOR	51	16	16792	41.1569	1	0.326507	53.8106
GOTERM_BP_DIRECT	GO:0006978	DNA damage response, signal transduction by p53 class mediator resulting in transcription of p21 class mediator	0.0243932	0.0466128	CDKN1A, TP53	51	16	16792	41.1569	1	0.326507	53.8106
GOTERM_BP_DIRECT	GO:0050995	negative regulation of lipid catabolic process	0.0243932	0.0466128	TNF, CIDEA	51	16	16792	41.1569	1	0.326507	53.8106
GOTERM_BP_DIRECT	GO:0097194	execution phase of apoptosis	0.0243932	0.0466128	AKT1, CASP8	51	16	16792	41.1569	1	0.326507	53.8106
GOTERM_BP_DIRECT	GO:0044130	negative regulation of growth of symbiont in host	0.0243932	0.0466128	TNF, MPO	51	16	16792	41.1569	1	0.326507	53.8106
GOTERM_BP_DIRECT	GO:0006461	protein complex assembly	0.0365898	0.0467441	SLC2A1, TP53, FAS	51	116	16792	8.51521	1	0.325458	53.9134
GOTERM_BP_DIRECT	GO:0033209	tumor necrosis factor-mediated signaling pathway	0.0365898	0.048197	TNF, TNFRSF10B, FAS	51	118	16792	8.37089	1	0.332036	55.037
GOTERM_BP_DIRECT	GO:2000811	negative regulation of anoikis	0.0243932	0.0494543	BCL2, BCL2L1	51	17	16792	38.7359	1	0.33737	55.9886
GOTERM_BP_DIRECT	GO:0071276	cellular response to cadmium ion	0.0243932	0.0494543	HMOX1, CYP1A2	51	17	16792	38.7359	1	0.33737	55.9886
GOTERM_BP_DIRECT	GO:0055093	response to hyperoxia	0.0243932	0.0494543	CDKN1A, CDK4	51	17	16792	38.7359	1	0.33737	55.9886
GOTERM_BP_DIRECT	GO:0090201	negative regulation of release of cytochrome c from mitochondria	0.0243932	0.0494543	AKT1, BCL2L1	51	17	16792	38.7359	1	0.33737	55.9886
GOTERM_BP_DIRECT	GO:0071380	cellular response to prostaglandin E stimulus	0.0243932	0.0494543	AKT1, ACACA	51	17	16792	38.7359	1	0.33737	55.9886
GOTERM_BP_DIRECT	GO:0071310	cellular response to organic substance	0.0243932	0.0494543	BCL2, CASP1	51	17	16792	38.7359	1	0.33737	55.9886
GOTERM_BP_DIRECT	GO:0006935	chemotaxis	0.0365898	0.0511519	HRAS, PIK3CB, MAPK14	51	122	16792	8.09643	1	0.345054	57.2434
GOTERM_BP_DIRECT	GO:0010039	response to iron ion	0.0243932	0.0522875	CCND1, BCL2	51	18	16792	36.5839	1	0.349484	58.064
GOTERM_BP_DIRECT	GO:0051412	response to corticosterone	0.0243932	0.0522875	CDKN1A, CCND1	51	18	16792	36.5839	1	0.349484	58.064
GOTERM_BP_DIRECT	GO:0001935	endothelial cell proliferation	0.0243932	0.0522875	PIK3CB, HMOX1	51	18	16792	36.5839	1	0.349484	58.064
GOTERM_BP_DIRECT	GO:0048169	regulation of long-term neuronal synaptic plasticity	0.0243932	0.0522875	HRAS, KRAS	51	18	16792	36.5839	1	0.349484	58.064
GOTERM_BP_DIRECT	GO:0010971	positive regulation of G2/M transition of mitotic cell cycle	0.0243932	0.0522875	CCND1, CDK4	51	18	16792	36.5839	1	0.349484	58.064
GOTERM_BP_DIRECT	GO:0006970	response to osmotic stress	0.0243932	0.0522875	EGFR, SLC2A1	51	18	16792	36.5839	1	0.349484	58.064
GOTERM_BP_DIRECT	GO:0007004	telomere maintenance via telomerase	0.0243932	0.0522875	ATM, TERT	51	18	16792	36.5839	1	0.349484	58.064
GOTERM_BP_DIRECT	GO:0008637	apoptotic mitochondrial changes	0.0243932	0.0551125	AKT1, BCL2L1	51	19	16792	34.6584	1	0.362948	60.0416
GOTERM_BP_DIRECT	GO:0001659	temperature homeostasis	0.0243932	0.0551125	CIDEA, STAT3	51	19	16792	34.6584	1	0.362948	60.0416
GOTERM_BP_DIRECT	GO:0001894	tissue homeostasis	0.0243932	0.0551125	ACACA, RB1	51	19	16792	34.6584	1	0.362948	60.0416
GOTERM_BP_DIRECT	GO:0030036	actin cytoskeleton organization	0.0365898	0.0572516	KRAS, RAC1, RHOA	51	130	16792	7.59819	1	0.372409	61.4805
GOTERM_BP_DIRECT	GO:0071157	negative regulation of cell cycle arrest	0.0243932	0.0579292	CCND1, CDK4	51	20	16792	32.9255	1	0.374051	61.9261
GOTERM_BP_DIRECT	GO:0042326	negative regulation of phosphorylation	0.0243932	0.0579292	CDKN1A, CDKN1B	51	20	16792	32.9255	1	0.374051	61.9261
GOTERM_BP_DIRECT	GO:0014911	positive regulation of smooth muscle cell migration	0.0243932	0.0579292	BCL2, MYC	51	20	16792	32.9255	1	0.374051	61.9261
GOTERM_BP_DIRECT	GO:0051894	positive regulation of focal adhesion assembly	0.0243932	0.0607376	RAC1, KDR	51	21	16792	31.3576	1	0.386608	63.7218
GOTERM_BP_DIRECT	GO:0042346	positive regulation of NF-kappaB import into nucleus	0.0243932	0.0607376	TNF, RHOA	51	21	16792	31.3576	1	0.386608	63.7218
GOTERM_BP_DIRECT	GO:0032094	response to food	0.0243932	0.0607376	AKT1, MPO	51	21	16792	31.3576	1	0.386608	63.7218
GOTERM_BP_DIRECT	GO:0060999	positive regulation of dendritic spine development	0.0243932	0.0635379	RAC1, MTOR	51	22	16792	29.9323	1	0.398758	65.4329
GOTERM_BP_DIRECT	GO:2001243	negative regulation of intrinsic apoptotic signaling pathway	0.0243932	0.0635379	BCL2, BCL2L1	51	22	16792	29.9323	1	0.398758	65.4329
GOTERM_BP_DIRECT	GO:0045736	negative regulation of cyclin-dependent protein serine/threonine kinase activity	0.0243932	0.0635379	CDKN1A, CDKN1B	51	22	16792	29.9323	1	0.398758	65.4329
GOTERM_BP_DIRECT	GO:0030316	osteoclast differentiation	0.0243932	0.06633	TNF, MAPK14	51	23	16792	28.6309	1	0.410518	67.0634
GOTERM_BP_DIRECT	GO:0090398	cellular senescence	0.0243932	0.06633	CDKN1A, HRAS	51	23	16792	28.6309	1	0.410518	67.0634
GOTERM_BP_DIRECT	GO:0016239	positive regulation of macroautophagy	0.0243932	0.06633	HMOX1, KDR	51	23	16792	28.6309	1	0.410518	67.0634
GOTERM_BP_DIRECT	GO:0046686	response to cadmium ion	0.0243932	0.0718897	CDKN1B, TERT	51	25	16792	26.3404	1	0.434965	70.0976
GOTERM_BP_DIRECT	GO:0034198	cellular response to amino acid starvation	0.0243932	0.0718897	CDKN1A, ATF3	51	25	16792	26.3404	1	0.434965	70.0976
GOTERM_BP_DIRECT	GO:0070372	regulation of ERK1 and ERK2 cascade	0.0243932	0.0718897	ERBB2, FN1	51	25	16792	26.3404	1	0.434965	70.0976
GOTERM_BP_DIRECT	GO:0050999	regulation of nitric-oxide synthase activity	0.0243932	0.0746573	AKT1, EGFR	51	26	16792	25.3273	1	0.445665	71.5083
GOTERM_BP_DIRECT	GO:0032757	positive regulation of interleukin-8 production	0.0243932	0.0746573	TNF, SERPINE1	51	26	16792	25.3273	1	0.445665	71.5083
GOTERM_BP_DIRECT	GO:0045930	negative regulation of mitotic cell cycle	0.0243932	0.0746573	EGFR, CDKN1B	51	26	16792	25.3273	1	0.445665	71.5083
GOTERM_BP_DIRECT	GO:0014065	phosphatidylinositol 3-kinase signaling	0.0243932	0.0774169	PIK3CB, ERBB2	51	27	16792	24.3893	1	0.456033	72.8526
GOTERM_BP_DIRECT	GO:0035987	endodermal cell differentiation	0.0243932	0.0774169	MMP2, FN1	51	27	16792	24.3893	1	0.456033	72.8526
GOTERM_BP_DIRECT	GO:0051881	regulation of mitochondrial membrane potential	0.0243932	0.0801684	BCL2, BCL2L1	51	28	16792	23.5182	1	0.466082	74.1335
GOTERM_BP_DIRECT	GO:0000060	protein import into nucleus, translocation	0.0243932	0.0801684	AKT1, TNF	51	28	16792	23.5182	1	0.466082	74.1335
GOTERM_BP_DIRECT	GO:0043392	negative regulation of DNA binding	0.0243932	0.0801684	JUN, HMOX1	51	28	16792	23.5182	1	0.466082	74.1335
GOTERM_BP_DIRECT	GO:0009314	response to radiation	0.0243932	0.0801684	JUN, BCL2	51	28	16792	23.5182	1	0.466082	74.1335
GOTERM_BP_DIRECT	GO:0040007	growth	0.0243932	0.0801684	BCL2L1, MTOR	51	28	16792	23.5182	1	0.466082	74.1335
GOTERM_BP_DIRECT	GO:0007411	axon guidance	0.0365898	0.0812789	HRAS, KRAS, RAC1	51	159	16792	6.21236	1	0.46882	74.6342
GOTERM_BP_DIRECT	GO:0045909	positive regulation of vasodilation	0.0243932	0.0829119	EGFR, HMOX1	51	29	16792	22.7072	1	0.473745	75.354
GOTERM_BP_DIRECT	GO:0010803	regulation of tumor necrosis factor-mediated signaling pathway	0.0243932	0.0856474	TNF, CASP8	51	30	16792	21.9503	1	0.483188	76.517
GOTERM_BP_DIRECT	GO:0021510	spinal cord development	0.0243932	0.0856474	AKT1, MTOR	51	30	16792	21.9503	1	0.483188	76.517
GOTERM_BP_DIRECT	GO:0000077	DNA damage checkpoint	0.0243932	0.0856474	MAPK14, ATM	51	30	16792	21.9503	1	0.483188	76.517
GOTERM_BP_DIRECT	GO:0051301	cell division	0.0487864	0.0859907	CCND1, CCND3, RB1, CDK4	51	350	16792	3.76291	1	0.482543	76.6593
GOTERM_BP_DIRECT	GO:0043547	positive regulation of GTPase activity	0.060983	0.0869147	EGFR, HRAS, JUN, ERBB2, RAC1	51	565	16792	2.91376	1	0.484298	77.0382
GOTERM_BP_DIRECT	GO:0042771	intrinsic apoptotic signaling pathway in response to DNA damage by p53 class mediator	0.0243932	0.0883748	CDKN1A, TP53	51	31	16792	21.2423	1	0.488213	77.6252
GOTERM_BP_DIRECT	GO:0048147	negative regulation of fibroblast proliferation	0.0243932	0.0883748	TP53, MYC	51	31	16792	21.2423	1	0.488213	77.6252
GOTERM_BP_DIRECT	GO:0043200	response to amino acid	0.0243932	0.0883748	CDKN1B, MTOR	51	31	16792	21.2423	1	0.488213	77.6252
GOTERM_BP_DIRECT	GO:0045765	regulation of angiogenesis	0.0243932	0.0883748	HMOX1, ERBB2	51	31	16792	21.2423	1	0.488213	77.6252
GOTERM_BP_DIRECT	GO:0045907	positive regulation of vasoconstriction	0.0243932	0.0910943	AKT1, EGFR	51	32	16792	20.5784	1	0.497098	78.6812
GOTERM_BP_DIRECT	GO:0046677	response to antibiotic	0.0243932	0.0910943	CASP8, TP53	51	32	16792	20.5784	1	0.497098	78.6812
GOTERM_BP_DIRECT	GO:0071526	semaphorin-plexin signaling pathway	0.0243932	0.0938058	RAC1, MET	51	33	16792	19.9548	1	0.505726	79.6873
GOTERM_BP_DIRECT	GO:0015758	glucose transport	0.0243932	0.0938058	AKT1, SLC2A1	51	33	16792	19.9548	1	0.505726	79.6873
GOTERM_BP_DIRECT	GO:0043491	protein kinase B signaling	0.0243932	0.0938058	AKT1, TNF	51	33	16792	19.9548	1	0.505726	79.6873
GOTERM_BP_DIRECT	GO:0045859	regulation of protein kinase activity	0.0243932	0.0965094	MTOR, CDK4	51	34	16792	19.3679	1	0.514109	80.6461
GOTERM_BP_DIRECT	GO:0051260	protein homooligomerization	0.0365898	0.0974997	HMOX1, APAF1, FAS	51	177	16792	5.58059	1	0.515822	80.9865

## Sheet: Functon classification
Functon Classification	Gene
Sustaining proliferative siganing	AKT1
Sustaining proliferative siganing	EGFR
Sustaining proliferative siganing	CDKN1A
Sustaining proliferative siganing	CCND1
Sustaining proliferative siganing	TNF
Sustaining proliferative siganing	KRAS
Sustaining proliferative siganing	EGFR
Sustaining proliferative siganing	HRAS
Sustaining proliferative siganing	AKT1
Sustaining proliferative siganing	CDKN1A
Sustaining proliferative siganing	CCND1
Sustaining proliferative siganing	KRAS
Sustaining proliferative siganing	BCL2
Sustaining proliferative siganing	TNF
Sustaining proliferative siganing	CDKN1B
Sustaining proliferative siganing	JUN
Sustaining proliferative siganing	TP53
Sustaining proliferative siganing	BCL2L1
Sustaining proliferative siganing	PIK3CB
Sustaining proliferative siganing	ATF3
Sustaining proliferative siganing	MAPK14
Sustaining proliferative siganing	CDH1
Sustaining proliferative siganing	ERBB2
Sustaining proliferative siganing	CDK4
Sustaining proliferative siganing	MTOR
Sustaining proliferative siganing	NFE2L2
Sustaining proliferative siganing	TNFRSF10B
Sustaining proliferative siganing	CCND3
Sustaining proliferative siganing	RB1
Sustaining proliferative siganing	RAC1
Sustaining proliferative siganing	MKI67
Sustaining proliferative siganing	FAS
Sustaining proliferative siganing	CASP8
Sustaining proliferative siganing	MYC
Sustaining proliferative siganing	KDR
Sustaining proliferative siganing	RHOA
Sustaining proliferative siganing	HMOX1
Sustaining proliferative siganing	STAT3
Sustaining proliferative siganing	RAF1
Sustaining proliferative siganing	FN1
Sustaining proliferative siganing	AHR
Sustaining proliferative siganing	ABCB1
Sustaining proliferative siganing	MET
Sustaining proliferative siganing	ATM
Resisting cell death	EGFR
Resisting cell death	TNFRSF10B
Resisting cell death	AKT1
Resisting cell death	BCLAF1
Resisting cell death	TNF
Resisting cell death	HRAS
Resisting cell death	BCL2
Resisting cell death	SERPINE1
Resisting cell death	CDKN1A
Resisting cell death	RB1
Resisting cell death	CDKN1B
Resisting cell death	AKT1
Resisting cell death	CASP8
Resisting cell death	BCLAF1
Resisting cell death	HMOX1
Resisting cell death	TNFRSF10B
Resisting cell death	CDKN1B
Resisting cell death	KRAS
Resisting cell death	APAF1
Resisting cell death	BCL2
Resisting cell death	TNF
Resisting cell death	NFE2L2
Resisting cell death	ERBB2
Resisting cell death	HRAS
Resisting cell death	FAS
Resisting cell death	CDH1
Resisting cell death	CDKN1A
Resisting cell death	TP53
Resisting cell death	JUN
Resisting cell death	RB1
Resisting cell death	MET
Resisting cell death	TERT
Resisting cell death	RHOA
Resisting cell death	RAF1
Resisting cell death	BCL2L1
Resisting cell death	SERPINE1
Resisting cell death	MAPK14
Resisting cell death	MLH1
Resisting cell death	KDR
Resisting cell death	CIDEA
Resisting cell death	RAC1
Resisting cell death	ATM
Resisting cell death	MTOR
Resisting cell death	CASP1
Resisting cell death	MPO
Resisting cell death	CDK4
Resisting cell death	MYC
Resisting cell death	STAT3
Resisting cell death	AHR
Deregulating cellular energetics	BCL2
Deregulating cellular energetics	AKT1
Deregulating cellular energetics	CCND1
Deregulating cellular energetics	CDKN1B
Deregulating cellular energetics	CDKN1A
Deregulating cellular energetics	EGFR
Deregulating cellular energetics	TNF
Deregulating cellular energetics	TP53
Deregulating cellular energetics	HMOX1
Deregulating cellular energetics	CDKN1B
Deregulating cellular energetics	SLC2A1
Deregulating cellular energetics	MAPK14
Deregulating cellular energetics	TNF
Deregulating cellular energetics	KRAS
Deregulating cellular energetics	BCL2L1
Deregulating cellular energetics	BCL2
Deregulating cellular energetics	CASP8
Deregulating cellular energetics	RAF1
Deregulating cellular energetics	NFE2L2
Deregulating cellular energetics	TERT
Deregulating cellular energetics	STAT3
Deregulating cellular energetics	CYP1A2
Deregulating cellular energetics	APAF1
Deregulating cellular energetics	MMP2
Deregulating cellular energetics	FAS
Deregulating cellular energetics	MYC
Deregulating cellular energetics	MTOR
Deregulating cellular energetics	CASP1
Deregulating cellular energetics	ATM
Enabling replicative immortalit	MAPK14
Enabling replicative immortalit	CDKN1A
Enabling replicative immortalit	TNF
Enabling replicative immortalit	EGFR
Enabling replicative immortalit	BCLAF1
Enabling replicative immortalit	AKT1
Enabling replicative immortalit	BCL2
Enabling replicative immortalit	HRAS
Enabling replicative immortalit	JUN
Enabling replicative immortalit	CDKN1B
Enabling replicative immortalit	HRAS
Enabling replicative immortalit	TNF
Enabling replicative immortalit	CDKN1A
Enabling replicative immortalit	CYP1A2
Enabling replicative immortalit	EGFR
Enabling replicative immortalit	HMOX1
Enabling replicative immortalit	TP53
Enabling replicative immortalit	CCND1
Enabling replicative immortalit	CDK4
Enabling replicative immortalit	PIK3CB
Enabling replicative immortalit	ERBB2
Enabling replicative immortalit	ATM
Enabling replicative immortalit	CDH1
Enabling replicative immortalit	RAC1
Enabling replicative immortalit	BCL2
Enabling replicative immortalit	MYC
Enabling replicative immortalit	MTOR
Enabling replicative immortalit	RB1
Enabling replicative immortalit	AHR
Enabling replicative immortalit	VIM
Enabling replicative immortalit	KRAS
Enabling replicative immortalit	TERT
Enabling replicative immortalit	KDR
Enabling replicative immortalit	CCND3
Enabling replicative immortalit	STAT3
Enabling replicative immortalit	MAPK14
Enabling replicative immortalit	NFE2L2
Enabling replicative immortalit	FN1
Avoidng immune destruction	TNF
Avoidng immune destruction	HRAS
Avoidng immune destruction	TNFRSF10B
Avoidng immune destruction	EGFR
Avoidng immune destruction	JUN
Avoidng immune destruction	AKT1
Avoidng immune destruction	CASP8
Avoidng immune destruction	TNFRSF10B
Avoidng immune destruction	KRAS
Avoidng immune destruction	JUN
Avoidng immune destruction	HRAS
Avoidng immune destruction	BCL2
Avoidng immune destruction	MAPK14
Avoidng immune destruction	RAC1
Avoidng immune destruction	SERPINE1
Avoidng immune destruction	TP53
Avoidng immune destruction	EGFR
Avoidng immune destruction	HMOX1
Avoidng immune destruction	PIK3CB
Avoidng immune destruction	CASP8
Avoidng immune destruction	BCL2L1
Avoidng immune destruction	MTOR
Avoidng immune destruction	TNF
Avoidng immune destruction	MPO
Avoidng immune destruction	RHOA
Avoidng immune destruction	FAS
Avoidng immune destruction	ERBB2
Avoidng immune destruction	CASP1
Avoidng immune destruction	CYP1A2
Avoidng immune destruction	MET
Angiogenesis	HRAS
Angiogenesis	AKT1
Angiogenesis	HMOX1
Angiogenesis	EGFR
Angiogenesis	RAC1
Angiogenesis	MAPK14
Angiogenesis	ERBB2
Angiogenesis	EGFR
Angiogenesis	HMOX1
Angiogenesis	RHOA
Angiogenesis	NFE2L2
Angiogenesis	KDR
Angiogenesis	MMP2
Genome instability and mutation	CDKN1A
Genome instability and mutation	BCL2
Genome instability and mutation	AKT1
Genome instability and mutation	JUN
Genome instability and mutation	CCND1
Genome instability and mutation	MAPK14
Genome instability and mutation	TP53
Genome instability and mutation	EGFR
Genome instability and mutation	BCL2L1
Genome instability and mutation	MYC
Genome instability and mutation	ATM
Genome instability and mutation	TNF
Genome instability and mutation	ERBB2
Genome instability and mutation	MTOR
Genome instability and mutation	CDK4
Genome instability and mutation	TERT
Genome instability and mutation	STAT3
Genome instability and mutation	ATF3
Activating Invasion and Metasta	TNF
Activating Invasion and Metasta	SERPINE1
Activating Invasion and Metasta	CDH1
Activating Invasion and Metasta	KDR
Activating Invasion and Metasta	FN1
Activating Invasion and Metasta	SLC2A1
Activating Invasion and Metasta	ABCB1
