# Supplementary material for: An Insight Into the Molecular Mechanism of Berberine Towards Multiple Cancer Types Through Systems Pharmacology
Source: Front Pharmacol. 2019 Aug 6;10:857. doi: 10.3389/fphar.2019.00857 (PMC6691338; doi:10.3389/fphar.2019.00857)
Supplement: Supplementary file 1 [file DataSheet_1.zip › Supplementary Tables/Table S6. KEGG pathway enrichment results based on the 51 significantly mutated genes (SMGs).xlsx]

## Sheet: Sheet1
Category	Term	Pathway Name	Adjusted P value (q)	Count	%	PValue	Genes	List Total	Pop Hits	Pop Total	Fold Enrichment	Bonferroni	Benjamini	FDR
KEGG_PATHWAY	hsa05200	Pathways in cancer	9.26049e-22	29	0.353702	5.71635e-24	HRAS, ERBB2, MLH1, CDH1, BCL2L1, MMP2, AKT1, KRAS, BCL2, CASP8, SLC2A1, RAC1, RHOA, FAS, MYC, FN1, EGFR, PIK3CB, MET, TP53, RAF1, RB1, CDK4, STAT3, CDKN1A, CCND1, CDKN1B, JUN, MTOR	47	393	6910	10.8489	9.26049e-22	9.26049e-22	6.91707e-21
KEGG_PATHWAY	hsa05205	Proteoglycans in cancer	4.97829e-19	22	0.268325	6.14604e-21	EGFR, HRAS, TNF, PIK3CB, ERBB2, MET, TP53, RAF1, MMP2, STAT3, KDR, AKT1, CDKN1A, CCND1, KRAS, MAPK14, RAC1, RHOA, FAS, MTOR, MYC, FN1	47	200	6910	16.1723	9.95658e-19	4.97829e-19	7.43701e-18
KEGG_PATHWAY	hsa05161	Hepatitis B	1.91257e-17	19	0.231736	3.5418e-19	HRAS, TNF, PIK3CB, TP53, RAF1, RB1, CDK4, STAT3, AKT1, CDKN1A, CCND1, CDKN1B, KRAS, JUN, BCL2, CASP8, FAS, APAF1, MYC	47	145	6910	19.2649	5.73771e-17	1.91257e-17	4.28575e-16
KEGG_PATHWAY	hsa05219	Bladder cancer	4.40016e-16	13	0.158556	1.08646e-17	EGFR, CDKN1A, HRAS, CCND1, KRAS, ERBB2, TP53, RAF1, CDH1, RB1, CDK4, MMP2, MYC	47	41	6910	46.6165	1.76006e-15	4.40016e-16	1.31467e-14
KEGG_PATHWAY	hsa05212	Pancreatic cancer	1.61871e-13	13	0.158556	5.02827e-15	EGFR, AKT1, CCND1, KRAS, PIK3CB, ERBB2, RAC1, TP53, RAF1, RB1, BCL2L1, CDK4, STAT3	47	65	6910	29.4043	8.09353e-13	1.61871e-13	6.05072e-12
KEGG_PATHWAY	hsa05215	Prostate cancer	1.82854e-13	14	0.170753	6.76718e-15	EGFR, HRAS, PIK3CB, ERBB2, TP53, RAF1, RB1, AKT1, CCND1, CDKN1A, CDKN1B, KRAS, BCL2, MTOR	47	88	6910	23.3897	1.09712e-12	1.82854e-13	8.19345e-12
KEGG_PATHWAY	hsa05213	Endometrial cancer	3.14748e-13	12	0.146359	1.55602e-14	AKT1, EGFR, HRAS, CCND1, KRAS, PIK3CB, ERBB2, TP53, RAF1, MLH1, CDH1, MYC	47	52	6910	33.928	2.51799e-12	3.14748e-13	1.88072e-11
KEGG_PATHWAY	hsa05220	Chronic myeloid leukemia	3.33733e-13	13	0.158556	1.85572e-14	AKT1, CDKN1A, HRAS, CCND1, CDKN1B, KRAS, PIK3CB, TP53, RAF1, RB1, BCL2L1, CDK4, MYC	47	72	6910	26.5455	3.0036e-12	3.33733e-13	2.24376e-11
KEGG_PATHWAY	hsa05218	Melanoma	3.59712e-13	13	0.158556	1.55027e-14	AKT1, EGFR, CDKN1A, HRAS, CCND1, KRAS, PIK3CB, MET, TP53, RAF1, CDH1, RB1, CDK4	47	71	6910	26.9194	2.51799e-12	3.59712e-13	1.88072e-11
KEGG_PATHWAY	hsa04151	PI3K-Akt signaling pathway	2.02915e-12	20	0.243932	1.37782e-13	EGFR, HRAS, PIK3CB, MET, TP53, RAF1, BCL2L1, CDK4, KDR, AKT1, CDKN1A, CCND1, KRAS, CDKN1B, CCND3, BCL2, RAC1, MTOR, MYC, FN1	47	345	6910	8.52297	2.23201e-11	2.02915e-12	1.66722e-10
KEGG_PATHWAY	hsa05210	Colorectal cancer	2.0306e-12	12	0.146359	1.25398e-13	AKT1, CCND1, KRAS, PIK3CB, JUN, BCL2, RAC1, TP53, RHOA, RAF1, MLH1, MYC	47	62	6910	28.4557	2.03058e-11	2.0306e-12	1.51668e-10
KEGG_PATHWAY	hsa05230	Central carbon metabolism in cancer	2.45204e-12	12	0.146359	1.81674e-13	AKT1, EGFR, HRAS, KRAS, PIK3CB, ERBB2, SLC2A1, MET, TP53, RAF1, MTOR, MYC	47	64	6910	27.5665	2.94245e-11	2.45204e-12	2.1978e-10
KEGG_PATHWAY	hsa05214	Glioma	2.51799e-12	12	0.146359	2.1764e-13	AKT1, EGFR, CDKN1A, HRAS, CCND1, KRAS, PIK3CB, TP53, RAF1, RB1, MTOR, CDK4	47	65	6910	27.1424	3.52518e-11	2.51799e-12	2.63312e-10
KEGG_PATHWAY	hsa05206	MicroRNAs in cancer	1.15755e-11	18	0.219539	1.07181e-12	EGFR, HRAS, ERBB2, MET, VIM, TP53, RAF1, ABCB1, STAT3, ATM, CDKN1A, CCND1, CDKN1B, KRAS, BCL2, RHOA, MTOR, MYC	47	285	6910	9.28555	1.73633e-10	1.15755e-11	1.29694e-09
KEGG_PATHWAY	hsa05223	Non-small cell lung cancer	1.73708e-11	11	0.134163	1.71567e-12	AKT1, EGFR, HRAS, CCND1, KRAS, PIK3CB, ERBB2, TP53, RAF1, RB1, CDK4	47	56	6910	28.8792	2.77932e-10	1.73708e-11	2.07599e-09
KEGG_PATHWAY	hsa04210	Apoptosis	4.7974e-11	11	0.134163	5.03436e-12	AKT1, TNF, TNFRSF10B, PIK3CB, BCL2, CASP8, TP53, APAF1, FAS, BCL2L1, ATM	47	62	6910	26.0844	8.15558e-10	4.7974e-11	6.09176e-09
KEGG_PATHWAY	hsa04012	ErbB signaling pathway	5.52828e-11	12	0.146359	6.1425e-12	AKT1, EGFR, CDKN1A, HRAS, CDKN1B, KRAS, PIK3CB, JUN, ERBB2, RAF1, MTOR, MYC	47	87	6910	20.2788	9.9509e-10	5.52828e-11	7.43277e-09
KEGG_PATHWAY	hsa05203	Viral carcinogenesis	2.32871e-10	15	0.182949	2.73121e-11	HRAS, PIK3CB, TP53, RB1, CDK4, STAT3, CDKN1A, CCND1, CDKN1B, KRAS, CCND3, JUN, CASP8, RAC1, RHOA	47	205	6910	10.7577	4.42455e-09	2.32871e-10	3.30489e-08
KEGG_PATHWAY	hsa05222	Small cell lung cancer	1.01255e-09	11	0.134163	1.31256e-10	AKT1, CCND1, PIK3CB, BCL2, TP53, APAF1, RB1, BCL2L1, CDK4, MYC, FN1	47	85	6910	19.0263	2.12635e-08	1.01255e-09	1.58827e-07
KEGG_PATHWAY	hsa04115	p53 signaling pathway	2.65934e-09	10	0.121966	3.61145e-10	CDKN1A, CCND1, CCND3, CASP8, SERPINE1, TP53, APAF1, FAS, CDK4, ATM	47	67	6910	21.9435	5.85055e-08	2.65934e-09	4.37003e-07
KEGG_PATHWAY	hsa04066	HIF-1 signaling pathway	3.88811e-09	11	0.134163	5.52015e-10	AKT1, EGFR, CDKN1A, CDKN1B, PIK3CB, BCL2, ERBB2, SLC2A1, SERPINE1, MTOR, STAT3	47	98	6910	16.5024	8.94265e-08	3.88811e-09	6.67966e-07
KEGG_PATHWAY	hsa04068	FoxO signaling pathway	4.87759e-09	12	0.146359	7.22606e-10	AKT1, EGFR, CDKN1A, HRAS, CCND1, CDKN1B, KRAS, PIK3CB, MAPK14, RAF1, ATM, STAT3	47	134	6910	13.1661	1.17062e-07	4.87759e-09	8.74389e-07
KEGG_PATHWAY	hsa05221	Acute myeloid leukemia	1.47763e-08	9	0.109769	2.2803e-09	AKT1, HRAS, CCND1, KRAS, PIK3CB, RAF1, MTOR, MYC, STAT3	47	56	6910	23.6284	3.69408e-07	1.47763e-08	2.75927e-06
KEGG_PATHWAY	hsa04722	Neurotrophin signaling pathway	2.56487e-08	11	0.134163	4.11646e-09	AKT1, HRAS, KRAS, PIK3CB, MAPK14, JUN, BCL2, RAC1, TP53, RHOA, RAF1	47	120	6910	13.477	6.66866e-07	2.56487e-08	4.98112e-06
KEGG_PATHWAY	hsa04071	Sphingolipid signaling pathway	2.56487e-08	11	0.134163	4.11646e-09	AKT1, HRAS, TNF, KRAS, PIK3CB, MAPK14, BCL2, RAC1, TP53, RHOA, RAF1	47	120	6910	13.477	6.66866e-07	2.56487e-08	4.98112e-06
KEGG_PATHWAY	hsa05211	Renal cell carcinoma	4.65079e-08	9	0.109769	7.75131e-09	AKT1, HRAS, KRAS, PIK3CB, JUN, SLC2A1, RAC1, MET, RAF1	47	65	6910	20.3568	1.25571e-06	4.65079e-08	9.37947e-06
KEGG_PATHWAY	hsa05160	Hepatitis C	6.50462e-08	11	0.134163	1.12425e-08	AKT1, EGFR, CDKN1A, HRAS, TNF, KRAS, PIK3CB, MAPK14, TP53, RAF1, STAT3	47	133	6910	12.1597	1.82129e-06	6.50462e-08	1.3604e-05
KEGG_PATHWAY	hsa04660	T cell receptor signaling pathway	9.93841e-08	10	0.121966	1.7791e-08	AKT1, HRAS, TNF, KRAS, PIK3CB, MAPK14, JUN, RHOA, RAF1, CDK4	47	103	6910	14.2739	2.88214e-06	9.93841e-08	2.1528e-05
KEGG_PATHWAY	hsa04919	Thyroid hormone signaling pathway	2.20466e-07	10	0.121966	4.35489e-08	AKT1, HRAS, CCND1, KRAS, PIK3CB, SLC2A1, TP53, RAF1, MTOR, MYC	47	114	6910	12.8966	7.0549e-06	2.20466e-07	5.26963e-05
KEGG_PATHWAY	hsa04015	Rap1 signaling pathway	4.04803e-07	12	0.146359	8.24599e-08	AKT1, EGFR, HRAS, KRAS, PIK3CB, MAPK14, RAC1, MET, RHOA, RAF1, CDH1, KDR	47	210	6910	8.40122	1.33584e-05	4.04803e-07	9.97806e-05
KEGG_PATHWAY	hsa04370	VEGF signaling pathway	5.71978e-07	8	0.0975729	1.20045e-07	AKT1, HRAS, KRAS, PIK3CB, MAPK14, RAC1, RAF1, KDR	47	61	6910	19.2815	1.94471e-05	5.71978e-07	0.00014526
KEGG_PATHWAY	hsa05231	Choline metabolism in cancer	1.13788e-06	9	0.109769	2.59885e-07	AKT1, EGFR, HRAS, KRAS, PIK3CB, JUN, RAC1, RAF1, MTOR	47	101	6910	13.1009	4.21006e-05	1.13788e-06	0.000314474
KEGG_PATHWAY	hsa04664	Fc epsilon RI signaling pathway	1.15935e-06	8	0.0975729	2.57634e-07	AKT1, HRAS, TNF, KRAS, PIK3CB, MAPK14, RAC1, RAF1	47	68	6910	17.2966	4.17359e-05	1.15935e-06	0.00031175
KEGG_PATHWAY	hsa04917	Prolactin signaling pathway	1.48441e-06	8	0.0975729	3.48194e-07	AKT1, HRAS, CCND1, KRAS, PIK3CB, MAPK14, RAF1, STAT3	47	71	6910	16.5658	5.64058e-05	1.48441e-06	0.000421331
KEGG_PATHWAY	hsa04010	MAPK signaling pathway	2.45367e-06	12	0.146359	5.907e-07	AKT1, EGFR, HRAS, TNF, KRAS, MAPK14, JUN, RAC1, TP53, RAF1, FAS, MYC	47	255	6910	6.91865	9.56889e-05	2.45367e-06	0.000714774
KEGG_PATHWAY	hsa05216	Thyroid cancer	4.46472e-06	6	0.0731797	1.1024e-06	HRAS, CCND1, KRAS, TP53, CDH1, MYC	47	29	6910	30.4182	0.000178573	4.46472e-06	0.00133395
KEGG_PATHWAY	hsa04110	Cell cycle	4.99303e-06	9	0.109769	1.26367e-06	CDKN1A, CCND1, CDKN1B, CCND3, TP53, RB1, CDK4, MYC, ATM	47	124	6910	10.6709	0.000204694	4.99303e-06	0.00152909
KEGG_PATHWAY	hsa04014	Ras signaling pathway	6.4205e-06	11	0.134163	1.66458e-06	AKT1, EGFR, HRAS, KRAS, PIK3CB, RAC1, MET, RHOA, RAF1, BCL2L1, KDR	47	226	6910	7.1559	0.000269625	6.4205e-06	0.0020142
KEGG_PATHWAY	hsa04915	Estrogen signaling pathway	1.27755e-05	8	0.0975729	3.39105e-06	AKT1, EGFR, HRAS, KRAS, PIK3CB, JUN, RAF1, MMP2	47	99	6910	11.8805	0.000549199	1.27755e-05	0.00410326
KEGG_PATHWAY	hsa04662	B cell receptor signaling pathway	1.95767e-05	7	0.0853763	5.43801e-06	AKT1, HRAS, KRAS, PIK3CB, JUN, RAC1, RAF1	47	69	6910	14.9152	0.000880572	1.95767e-05	0.00658006
KEGG_PATHWAY	hsa04921	Oxytocin signaling pathway	2.74853e-05	9	0.109769	7.80455e-06	EGFR, CDKN1A, HRAS, CCND1, KRAS, PIK3CB, JUN, RHOA, RAF1	47	158	6910	8.37463	0.00126354	2.74853e-05	0.00944348
KEGG_PATHWAY	hsa04912	GnRH signaling pathway	8.77906e-05	7	0.0853763	2.70967e-05	EGFR, HRAS, KRAS, MAPK14, JUN, RAF1, MMP2	47	91	6910	11.3093	0.0043801	8.77906e-05	0.0327834
KEGG_PATHWAY	hsa04620	Toll-like receptor signaling pathway	0.000200462	7	0.0853763	6.43501e-05	AKT1, TNF, PIK3CB, MAPK14, JUN, CASP8, RAC1	47	106	6910	9.70895	0.0103709	0.000200462	0.077839
KEGG_PATHWAY	hsa04668	TNF signaling pathway	0.000200462	7	0.0853763	6.43501e-05	AKT1, TNF, PIK3CB, MAPK14, JUN, CASP8, FAS	47	106	6910	9.70895	0.0103709	0.000200462	0.077839
KEGG_PATHWAY	hsa05202	Transcriptional misregulation in cancer	0.000319896	8	0.0975729	0.000106643	CDKN1A, CDKN1B, MET, TP53, MPO, BCL2L1, MYC, ATM	47	168	6910	7.00101	0.0171288	0.000319896	0.128968
KEGG_PATHWAY	hsa04062	Chemokine signaling pathway	0.000571863	8	0.0975729	0.000201248	AKT1, HRAS, KRAS, PIK3CB, RAC1, RHOA, RAF1, STAT3	47	186	6910	6.3235	0.0320797	0.000571863	0.243249
KEGG_PATHWAY	hsa04910	Insulin signaling pathway	0.000771555	7	0.0853763	0.000276304	AKT1, HRAS, KRAS, PIK3CB, ACACA, RAF1, MTOR	47	138	6910	7.4576	0.0437802	0.000771555	0.33383
KEGG_PATHWAY	hsa04310	Wnt signaling pathway	0.000771555	7	0.0853763	0.000276304	CCND1, CCND3, JUN, RAC1, TP53, RHOA, MYC	47	138	6910	7.4576	0.0437802	0.000771555	0.33383
KEGG_PATHWAY	hsa04630	Jak-STAT signaling pathway	0.000990891	7	0.0853763	0.000360994	AKT1, CCND1, CCND3, PIK3CB, BCL2L1, MYC, STAT3	47	145	6910	7.09758	0.0568138	0.000990891	0.435946
KEGG_PATHWAY	hsa04920	Adipocytokine signaling pathway	0.0028923	5	0.060983	0.00114364	AKT1, TNF, SLC2A1, MTOR, STAT3	47	70	6910	10.5015	0.169207	0.0028923	1.37511
KEGG_PATHWAY	hsa04621	NOD-like receptor signaling pathway	0.0133021	4	0.0487864	0.00568749	TNF, MAPK14, CASP8, CASP1	47	55	6910	10.6925	0.603073	0.0133021	6.669
KEGG_PATHWAY	hsa04150	mTOR signaling pathway	0.0149888	4	0.0487864	0.00659704	AKT1, TNF, PIK3CB, MTOR	47	58	6910	10.1394	0.657766	0.0149888	7.69685
KEGG_PATHWAY	hsa04152	AMPK signaling pathway	0.018811	5	0.060983	0.00852078	AKT1, CCND1, PIK3CB, ACACA, MTOR	47	122	6910	6.02546	0.749997	0.018811	9.83668
KEGG_PATHWAY	hsa04024	cAMP signaling pathway	0.0211202	6	0.0731797	0.00970347	AKT1, PIK3CB, JUN, RAC1, RHOA, RAF1	47	198	6910	4.45519	0.79395	0.0211202	11.1295
KEGG_PATHWAY	hsa04390	Hippo signaling pathway	0.036128	5	0.060983	0.0175609	CCND1, CCND3, SERPINE1, CDH1, MYC	47	151	6910	4.86825	0.943309	0.036128	19.2962
KEGG_PATHWAY	hsa04064	NF-kappa B signaling pathway	0.0397387	4	0.0487864	0.0198255	TNF, BCL2, BCL2L1, ATM	47	87	6910	6.7596	0.960992	0.0397387	21.5185
