# Supplementary material for: An Insight Into the Molecular Mechanism of Berberine Towards Multiple Cancer Types Through Systems Pharmacology
Source: Front Pharmacol. 2019 Aug 6;10:857. doi: 10.3389/fphar.2019.00857 (PMC6691338; doi:10.3389/fphar.2019.00857)
Supplement: Supplementary file 1 [file DataSheet_1.zip › Supplementary Tables/Table S7. Prediction result of cancer indications of berberine based on Fischer's exact test.xlsx]

## Sheet: Sheet1
Drug	Cancer Types	Abbreviation	Classification	Number of targets related to berberine	Number of targets encoded by SMGs of cancer	Number of overlapped targets	Overlapped targets	Fisher.test (P-value)	Adj-P	Negative logarithmic	Literature	PMID
Berberine	Hepatocarcinoma	HCC	Digestive system neoplasms	289	181	27	NFE2L2,TP53,TNF,TERT,STAT3,SLC2A1,SERPINE1,RAF1,MYC,MAPK14,KRAS,JUN,HRAS,HMOX1,CIDEA,CDKN1B,CCND1,ATF3,AHR,TNFRSF10B,RB1,MET,KDR,CYP1A2,CDH1,BCL2L1,BCL2	5.63289e-20	1.35189e-18	17.8691	validated	26081696;25496992;24942805
Berberine	Lung adenocarcinoma	LUAD	Respiratory tract neoplasms	289	197	18	TP53,KRAS,EGFR,MET,ERBB2,ATM,RB1,CDKN1A,NFE2L2,HRAS,AKT1,CASP8,CDH1,CDKN1B,FN1,KDR,MLH1,MMP2	4.51835e-10	1.0844e-08	7.96481	validated	24766860;26672764;26503561
Berberine	Bladder carcinoma	BLCA	Urogenital neoplasms	289	174	17	TP53,RB1,CDKN1A,NFE2L2,HRAS,RHOA,CCND3,AHR,BCLAF1,CASP8,CDH1,CDKN1B,FN1,MET,MLH1,MTOR,PIK3CB	4.9186e-10	1.18046e-08	7.92795	validated	21545798;23065570;10418949
Berberine	Cutaneous melanoma	CM	Others	289	250	20	AHR,AKT1,BCLAF1,CASP1,CASP8,CDH1,CDK4,CDKN1A,FAS,FN1,HRAS,KRAS,MLH1,NFE2L2,PIK3CB,RAC1,RB1,RHOA,TP53,VIM	5.11607e-10	1.22786e-08	7.91085	no validated	N/A
Berberine	Head and neck squamous carcinoma	HNSCC	Others	289	171	16	TP53,CASP8,NFE2L2,HRAS,RAC1,RHOA,AHR,AKT1,APAF1,ATM,CASP1,CDH1,CDKN1B,EGFR,FN1,MTOR	3.02913e-09	7.26992e-08	7.13847	no validated	26503508
Berberine	Lung squamous cell carcinoma	SQCC	Respiratory tract neoplasms	289	147	13	CASP8,CDH1,CDKN1A,EGFR,FN1,HRAS,KRAS,MET,MLH1,NFE2L2,PIK3CB,RB1,TP53	1.82028e-07	4.36868e-06	5.35965	no validated	N/A
Berberine	Esophageal carcinoma	EC	Digestive system neoplasms	289	102	11	TP53,AHR,ATM,BCLAF1,CDH1,CDKN1B,EGFR,MET,MTOR,NFE2L2,RHOA	2.17912e-07	5.22988e-06	5.28151	validated	28465635;26667771;21858113
Berberine	Uterine corpus endometrioid carcinoma	UCEC	Urogenital neoplasms	289	208	15	TP53,KRAS,CCND1,AKT1,MKI67,NFE2L2,ACACA,AHR,ATM,BCLAF1,CDKN1B,EGFR,FAS,MET,MLH1	3.02947e-07	7.27074e-06	5.13842	no validated	N/A
Berberine	Prostate adenocarcinoma	PRAD	Urogenital neoplasms	289	88	10	TP53,ATM,BCLAF1,CASP1,CDH1,CDKN1B,EGFR,FN1,HRAS,PIK3CB	4.77168e-07	1.1452e-05	4.94112	validated	16505103;26698234;25572870
Berberine	Breast carcinoma	BRCA	Others	289	218	15	AKT1,TP53,CDH1,KRAS,RB1,ERBB2,CDKN1B,CASP8,CCND3,ATM,EGFR,FN1,MLH1,MTOR,PIK3CB	5.53137e-07	1.32753e-05	4.87696	validated	2913794;29414799;28826092
Berberine	Kidney clear cell carcinoma	CCSK	Urogenital neoplasms	289	118	11	TP53,MTOR,ATM,MPO,NFE2L2,AHR,AKT1,BCLAF1,CDH1,EGFR,MET	9.57922e-07	2.29901e-05	4.63846	no validated	N/A
Berberine	Chronic lymphocytic leukemia	CLL	Others	289	41	6	TP53,ATM,EGFR,KRAS,MTOR,RB1	2.28021e-05	0.000547249	3.26181	no validated	N/A
Berberine	Stomach adenocarcinoma	STAD	Digestive system neoplasms	289	186	11	TP53,CDH1,RHOA,CASP8,EGFR,FAS,KRAS,MET,MLH1,NFE2L2,PIK3CB	7.31814e-05	0.00175635	2.75539	validated	27142767;25837881;18468407
Berberine	Small cell lung carcinoma	SCLC	Respiratory tract neoplasms	289	61	6	AHR,BCLAF1,FN1,MTOR,RB1,TP53	0.000222	0.00533168	2.27314	no validated	N/A
Berberine	Neuroblastoma	NBL	Nervous system neoplasms	289	27	4	AHR,ATM,MET,PIK3CB	0.000536	0.0128705	1.8904	validated	27235712;19189664;19096576;
Berberine	Lower grade glioma	LGG	Nervous system neoplasms	289	50	5	EGFR,MET,MTOR,RB1,TP53	0.000695	0.0166736	1.77797	no validated	N/A
Berberine	Colorectal adenocarcinoma	CRAC	Digestive system neoplasms	289	116	7	CASP8,TP53,KRAS,ATM,CDKN1B,EGFR,FN1	0.00134	0.0320972	1.49353	validated	23604974;26463023;25954974
Berberine	Serous ovarian carcinoma	SOV	Urogenital neoplasms	289	86	6	TP53,RB1,CASP1,KRAS,MLH1,RHOA	0.0014	0.0336239	1.47335	no validated	N/A
